# Supplementary material for: Rein Tension Signals Elicit Different Behavioral Responses When Comparing Bitted Bridle and Halter
Source: Front Vet Sci. 2021 May 7;8:652015. doi: 10.3389/fvets.2021.652015 (PMC8138478; doi:10.3389/fvets.2021.652015)
Supplement: Supplementary file 1 [file Data_Sheet_1.xlsx]

## Sheet: Variables
	Created by M Eisersiö 2021-04-06
	Please note:
	Data set Rein signal has been used for the statistical analysis. This data set have been called Ist_rein_LRmax in the analysis.
	Data set Pick up rein has been used for descriptive statistics only
	Variable	Description
	Horse	Horse number
	huvudlag	Headstall used (bridle/halter)
	Ordning	Order of treatment (1/2)
	Gen_Event	Type of event (rein=rein tension signal/pick=picking up the reins)
	eventNo	Repetition of rein tension signal (1-8)
	agegroup	Age group (young/adult)
	duration	Time from onset rein tension signal until release of rein tension signal (s)
	ReinFrontback	Time from onset rein tension signal until horse's first front hoof is lifted off the floor (s)
	FrontEndRein	Time from the horse's first front hoof is lifted off the floor until rein tension signal is released (s)
	meanL	Mean rein tension left rein (kg)
	stdL	Std rein tension left rein (kg)
	minL	Minimum rein tension left rein (kg)
	maxL	Maximum rein tension left rein (kg)
	medianL	Median rein tension left rein (kg)
	nL	Number of observations
	meanR	Mean rein tension right rein (kg)
	stdR	Std rein tension right rein (kg)
	minR	Minimum rein tension right rein (kg)
	maxR	Maximum rein tension right rein (kg)
	medianR	Median rein tension right rein (kg)
	nR	Number of observations
	min_1	Video starttime (min)
	sec_1	Video starttime (s)
	frame	Video startttime (frame)
	min_2	Video stoptime (min)
	sec_2	Video stoptime (s)
	frame_1	Video stoptime (frame)
	Askedfor	Number of steps the rein tension signal was applied
	meanLN	Mean rein tension left rein (N)
	meanRN	Mean rein tension right rein (N)
	stdLN	Std rein tension left rein (N)
	stdRN	Std rein tension right rein (N)
	minLN	Minimum rein tension left rein (N)
	minRN	Minimum rein tension right rein (N)
	maxLN	Maximum rein tension left rein (N)
	maxRN	Maximum rein tension right rein (N)
	medianLN	Median rein tension left rein (N)
	medianRN	Median rein tension right rein (N)
	LRmax	maxLN + maxRN
	Toward1	Turning the head and neck towards the handler for contact
	Invest1	Investigating the environment with nose and/or mouth
	Bitonbit1	The bit is pulled up inside the mouth and horse bites on it
	OpenM1	Visible gap between upper and lower jaw
	Looks1	Directed gaze, pointed ears and immobile posture
	Away1	Turning the head and neck away from handler
	Toss1	Quick upward vertical movement of the head
	Upward	Head/neck is moved upward towards the ceiling
	Downward1	Head/neck is moved downward towards the floor
	Forward1	Nose is pushed forwards
	Backward1	Nose is drawn in towards the chest
	TotBehPoorAtten1	Looks1+Invest1+Away1+Toward1
	TotBehHMwoPush1	OpenM1+Downward1+Forward1+Bitonbit1+Toss1+Upward+Backward1

## Sheet: Data set Rein signal
Horse	huvudlag	Ordning	Gen_Event	eventNo	agegroup	duration	ReinFrontback	FrontEndRein	meanL	stdL	minL	maxL	medianL	nL	meanR	stdR	minR	maxR	medianR	nR	min_1	sec_1	frame	min_2	sec_2	frame_1	Askedfor	meanLN	meanRN	stdLN	stdRN	minLN	minRN	maxLN	maxRN	medianLN	medianRN	LRmax	Toward1	Invest1	Bitonbit1	OpenM1	Looks1	Away1	Toss1	Upward	Downward1	Forward1	Backward1
1	bridle	1	rein	1	adult	8.7	8.2	0.48	0.858649	0.456227	0	1.47202	0.968713	870	1.21827	0.696038	0.00517872	2.35525	1.3287	870	3	4	1	3	12	18	1	8.42077	11.9475	4.47422	6.82604	0	0.0507877	14.4361	23.0979	9.50017	13.0305	37.534	0	0	0	0	0	0	0	1	0	0	0
1	bridle	1	rein	2	adult	5.42	4.84	0.56	0.981934	0.35423	0.0347003	1.59703	0.917243	542	1.03443	0.390983	0.0436549	1.78131	0.966265	542	4	3	13	4	8	23	1	9.62982	10.1446	3.47394	3.83437	0.340306	0.428124	15.6621	17.4693	8.9954	9.47616	33.1313	0	0	0	0	0	0	0	1	0	0	0
1	bridle	1	rein	3	adult	6.22	5.64	0.56	0.882154	0.461751	0.0749982	1.96927	0.763542	622	1.23379	0.709158	0.104235	4.14668	1.0963	622	5	2	18	5	8	23	1	8.65128	12.0998	4.52839	6.95471	0.735507	1.02224	19.3126	40.6665	7.48806	10.7514	59.9791	0	0	1	1	0	0	0	0	0	1	0
1	bridle	1	rein	4	adult	3.46	2.6	0.84	0.602625	0.14515	0.0990187	0.925145	0.621799	346	0.770052	0.205211	0.106194	1.06313	0.805309	346	6	2	10	6	5	21	1	5.90995	7.5519	1.42349	2.0125	0.971076	1.04144	9.07289	10.4261	6.09799	7.89766	19.499	0	0	0	0	0	0	0	1	0	0	0
1	bridle	1	rein	5	adult	2.78	2.16	0.6	0.405909	0.11375	0.0319496	0.622772	0.444673	278	0.5265	0.124018	0.106194	0.803356	0.534262	278	7	1	15	7	4	9	1	3.98075	5.16339	1.11555	1.21624	0.31333	1.04144	6.10752	7.87851	4.36091	5.23951	13.986	0	0	0	0	0	0	0	1	0	0	0
1	bridle	1	rein	6	adult	3.9	2.24	1.64	0.207649	0.0905121	0.0474616	0.414703	0.187268	390	0.368616	0.138888	0.076395	0.61038	0.41176	390	8	1	13	8	5	10	2	2.03641	3.61501	0.887652	1.36208	0.465456	0.749206	4.067	5.986	1.83654	4.03813	10.053	0	0	0	0	0	0	0	1	0	0	0
1	bridle	1	rein	7	adult	3.38	2.6	0.76	0.602117	0.155497	0.134052	0.923304	0.64226	338	0.716363	0.182574	0.0380974	1.07957	0.755768	338	9	3	18	9	7	2	1	5.90496	7.02537	1.52496	1.7905	1.31465	0.373621	9.05484	10.5873	6.29865	7.41182	19.6422	0	0	0	0	0	0	0	1	0	0	0
1	bridle	1	rein	8	adult	0.74	-0.08	0.8	0.193387	0.077078	0.0620364	0.309378	0.199732	74	0.306546	0.0884415	0.0551956	0.412891	0.334667	74	10	0	15	10	1	8	1	1.89654	3.0063	0.755904	0.867346	0.608391	0.541304	3.03407	4.04922	1.95877	3.28207	7.08329	0	0	0	0	0	0	0	0	0	0	0
1	halter	2	rein	1	adult	4.1	3.56	0.52	0.853997	0.258265	0.279052	1.25397	0.946724	410	1.11354	0.289123	0.420186	1.50675	1.17608	410	2	54	8	2	58	10	1	8.37515	10.9205	2.5328	2.83543	2.73667	4.12077	12.2977	14.7767	9.28452	11.5339	27.0745	0	0	0	0	0	0	0	1	0	0	0
1	halter	2	rein	2	adult	2.5	2.8	-0.32	0.265334	0.109796	0.08809	0.502549	0.256309	250	0.525311	0.225767	0.0779916	0.779212	0.583825	250	3	58	23	4	1	10	1	2.60213	5.15173	1.07677	2.2141	0.863899	0.764864	4.9285	7.64173	2.51362	5.72557	12.5702	0	0	0	0	0	0	0	0	0	0	0
1	halter	2	rein	3	adult	0.74	-0.36	1.08	0.215196	0.089887	0.0639964	0.391638	0.186467	74	0.399267	0.15645	0.0595776	0.582151	0.445019	74	4	55	9	4	56	2	1	2.11043	3.91561	0.881521	1.53431	0.627613	0.584278	3.8408	5.70916	1.82868	4.3643	9.54995	0	0	0	0	0	0	0	0	0	0	0
1	halter	2	rein	4	adult	3.22	3.2	0	0.366935	0.0943715	0.138071	0.501966	0.379585	322	0.556453	0.165244	0.136158	0.805886	0.588942	322	5	55	4	5	58	9	1	3.59853	5.45713	0.925502	1.62055	1.35406	1.3353	4.92278	7.90332	3.72259	5.77575	12.8261	0	0	0	0	0	0	0	1	0	0	0
1	halter	2	rein	5	adult	3.66	0.8	2.84	0.332251	0.128793	0.103294	0.713653	0.318431	366	0.515785	0.183736	0.140255	0.853783	0.534398	366	6	58	8	7	1	24	2	3.25838	5.0583	1.26307	1.80189	1.013	1.37548	6.99879	8.37305	3.12285	5.24084	15.3718	0	0	0	0	0	0	0	0	0	0	0
1	halter	2	rein	6	adult	5.22	3.4	1.8	0.520136	0.187509	0.151572	0.925145	0.49952	522	0.576975	0.270348	0.0779244	0.977418	0.655797	522	7	57	9	8	2	14	2	5.10097	5.65839	1.8389	2.6513	1.48647	0.764205	9.07289	9.58554	4.8988	6.4314	18.6584	0	0	0	0	0	0	0	1	0	0	0
1	halter	2	rein	7	adult	5.78	3.8	1.96	0.391222	0.221422	0.0114835	0.799501	0.41048	578	0.593577	0.319342	0.00518214	1.1131	0.606342	578	8	56	10	9	2	4	2	3.83672	5.82121	2.17148	3.13179	0.112618	0.0508212	7.8407	10.9162	4.02558	5.9464	18.7569	0	0	0	0	0	0	0	0	0	0	0
1	halter	2	rein	8	adult	4.22	-0.68	4.88	0.203114	0.11279	0.0466066	0.502276	0.169096	422	0.312445	0.119175	0.106194	0.566472	0.302329	422	9	56	12	10	0	17	3	1.99194	3.06415	1.10613	1.16875	0.457071	1.04144	4.92582	5.55539	1.65832	2.96494	10.4812	0	0	0	0	0	0	0	0	0	0	0
2	bridle	2	rein	1	young	1.66	1.2	0.44	0.15716	0.0392312	0.0990187	0.255712	0.143915	166	0.159119	0.0599483	0.0721413	0.258731	0.159427	166	2	52	16	2	54	7	1	1.54127	1.56048	0.384741	0.587913	0.971076	0.707489	2.50777	2.53737	1.41137	1.5635	5.04515	0	0	0	0	0	0	0	0	0	0	0
2	bridle	2	rein	2	young	1.34	-1.04	2.36	0.0420135	0.0102089	0.0289849	0.0639964	0.0424583	134	0.077481	0.023161	0.0316182	0.123223	0.0721413	134	3	50	3	3	51	11	1	0.412027	0.759856	0.100119	0.22714	0.284255	0.31008	0.627613	1.20845	0.416389	0.707489	1.83606	0	0	0	0	0	0	0	0	0	0	0
2	bridle	2	rein	3	young	2.78	0.84	1.92	0.191073	0.0223666	0.139121	0.256752	0.186621	278	0.166895	0.0273611	0.123223	0.242489	0.159165	278	4	52	23	4	55	17	2	1.87386	1.63674	0.219349	0.26833	1.36436	1.20845	2.51797	2.37809	1.8302	1.56094	4.89606	0	0	0	0	0	0	0	0	0	0	0
2	bridle	2	rein	4	young	0.94	-1.08	2	0.0791572	0.026101	0.0114835	0.123154	0.0778838	94	0.104624	0.0377062	0.0380974	0.174324	0.110245	94	5	51	24	5	52	22	2	0.776295	1.02605	0.255973	0.369785	0.112618	0.373621	1.20777	1.7096	0.763806	1.08117	2.91737	0	0	0	0	0	0	0	0	0	0	0
2	bridle	2	rein	5	young	1.34	-0.76	2.08	0.108815	0.038001	0.053871	0.201867	0.103416	134	0.128199	0.0684573	0.0551185	0.242489	0.10205	134	6	50	21	6	52	4	2	1.06715	1.25725	0.372676	0.671361	0.528313	0.540547	1.97971	2.37809	1.0142	1.0008	4.3578	0	0	0	0	0	0	0	0	0	0	0
2	bridle	2	rein	6	young	2.98	-0.44	3.4	0.10229	0.035137	0.0421877	0.20415	0.0959996	298	0.133986	0.0461196	0.0637745	0.276118	0.128175	298	7	50	13	7	53	12	3	1.00316	1.314	0.344588	0.452295	0.413735	0.625436	2.0021	2.70789	0.941468	1.25702	4.71	0	0	0	0	0	0	0	0	0	0	0
2	bridle	2	rein	7	young	2.66	-0.88	3.52	0.135716	0.0340485	0.0660297	0.20415	0.137665	266	0.142607	0.0430978	0.0730848	0.242202	0.135019	266	8	50	9	8	53	0	3	1.33097	1.39854	0.333913	0.422661	0.647554	0.716743	2.0021	2.37528	1.35008	1.32413	4.37738	0	0	0	0	0	0	0	0	0	0	0
2	bridle	2	rein	8	young	3.06	-0.04	3.08	0.109189	0.048075	0.00304886	0.239093	0.10282	306	0.16894	0.0564008	0.0559352	0.29126	0.154291	306	9	50	6	9	53	7	3	1.07082	1.65679	0.471472	0.553122	0.0299002	0.548556	2.34479	2.85638	1.00836	1.51314	5.20117	0	0	0	0	0	0	0	0	0	0	0
2	halter	1	rein	1	young	1.18	1.48	-0.32	0.378359	0.123518	0.141036	0.55322	0.379585	118	0.209766	0.0710925	0.0536562	0.308042	0.228576	118	2	44	11	2	45	15	1	3.71057	2.05717	1.21134	0.697204	1.38314	0.526206	5.42543	3.02097	3.72259	2.24164	8.4464	0	0	0	0	0	0	0	0	0	0	0
2	halter	1	rein	2	young	5.7	5.04	0.64	0.300201	0.270052	0	0.854604	0.169096	570	0.481859	0.284894	0.0580414	1.25189	0.448682	570	3	45	18	3	51	10	1	2.94407	4.7256	2.6484	2.79395	0	0.569212	8.3811	12.2773	1.65832	4.40023	20.6584	1	0	0	0	0	0	0	1	0	0	0
2	halter	1	rein	3	young	4.86	4.28	0.56	0.799001	0.304002	0.254724	1.25916	0.777918	486	0.67574	0.217744	0.3448	1.0589	0.653432	486	4	44	20	4	49	16	1	7.8358	6.62698	2.98135	2.13541	2.49808	3.38145	12.3486	10.3846	7.62904	6.40821	22.7332	0	0	0	0	0	0	0	0	0	0	0
2	halter	1	rein	4	young	5.7	5.04	0.64	0.691477	0.302417	0.0935057	1.1547	0.713422	570	0.592267	0.163392	0.16343	0.85706	0.600646	570	5	47	15	5	53	7	1	6.78132	5.80836	2.9658	1.60239	0.91701	1.60276	11.3241	8.40519	6.99653	5.89053	19.7293	0	0	0	0	0	0	0	1	0	0	0
2	halter	1	rein	5	young	5.46	3.8	1.64	0.269037	0.237864	0.0114835	0.765066	0.151572	546	0.550625	0.209935	0.0721413	0.874632	0.585164	546	6	46	13	6	51	24	2	2.63845	5.39998	2.33273	2.05883	0.112618	0.707489	7.503	8.57752	1.48647	5.7387	16.0805	1	0	0	0	0	0	0	0	0	0	0
2	halter	1	rein	6	young	2.26	1.68	0.56	0.29248	0.0537288	0.166959	0.414703	0.284876	226	0.508196	0.177247	0.191362	0.789037	0.532154	226	7	45	10	7	47	16	1	2.86835	4.98388	0.526918	1.73826	1.63736	1.87669	4.067	7.73808	2.79378	5.21883	11.8051	0	0	0	0	0	0	0	0	0	0	0
2	halter	1	rein	7	young	2.26	1.16	1.08	0.145984	0.0676654	0.0289849	0.291834	0.151337	226	0.274819	0.096574	0.105048	0.430118	0.281985	226	8	44	13	8	46	19	1	1.43166	2.69515	0.663595	0.947101	0.284255	1.03021	2.86201	4.21816	1.48416	2.76543	7.08018	0	0	0	0	0	0	0	0	0	0	0
2	halter	1	rein	8	young	5.14	3.52	1.6	0.268057	0.129891	0.03139	0.502549	0.247271	514	0.437188	0.239332	0.0380974	0.924773	0.430118	514	9	44	23	9	50	1	2	2.62884	4.2875	1.27384	2.34713	0.307841	0.373621	4.9285	9.06925	2.42499	4.21816	13.9977	0	0	0	0	0	0	0	0	0	0	0
3	bridle	2	rein	1	young	11.22	11.08	0.12	2.41768	1.90887	0.0182496	7.38128	2.0399	1122	2.45835	1.20612	0	4.92482	2.37817	1122	3	5	23	3	17	3	1	23.7102	24.1091	18.7203	11.8284	0.178974	0	72.3883	48.2977	20.0053	23.3227	120.686	1	0	1	1	0	1	0	0	1	1	1
3	bridle	2	rein	2	young	5.22	5	0.2	0.668717	0.377175	0.0990187	1.31389	0.56579	522	0.909016	0.373148	0.282616	1.52092	0.948971	522	4	3	17	4	8	22	1	6.55811	8.91472	3.69896	3.65946	0.971076	2.77161	12.8853	14.9156	5.5487	9.30656	27.8009	0	0	0	0	1	0	0	0	0	0	0
3	bridle	2	rein	3	young	4.98	4.44	0.52	0.771954	0.355936	0.156149	2.04755	0.696046	498	0.779977	0.343463	0.174324	1.77404	0.709117	498	5	2	7	5	7	6	1	7.57056	7.64923	3.49067	3.36834	1.53135	1.7096	20.0804	17.398	6.82613	6.95431	37.4784	0	0	0	1	0	0	0	0	0	0	1
3	bridle	2	rein	4	young	8.46	8.28	0.16	1.30677	0.987759	0.117535	4.08283	0.963189	846	1.49344	0.853883	0.0466868	3.46622	1.32446	846	6	3	1	6	11	12	1	12.8155	14.6462	9.68696	8.37403	1.15267	0.457857	40.0403	33.9933	9.446	12.9889	74.0336	0	0	1	1	0	1	0	0	1	1	1
3	bridle	2	rein	5	young	0.22	-0.64	0.84	0.131081	0.0321549	0.0639964	0.179569	0.134052	22	0.169281	0.0174082	0.136323	0.205065	0.169732	22	7	2	2	7	2	7	1	1.28551	1.66014	0.315343	0.170723	0.627613	1.33692	1.76103	2.01107	1.31465	1.66456	3.77211	0	0	0	0	0	0	0	0	0	0	0
3	bridle	2	rein	6	young	4.26	5	-0.76	0.677614	0.286138	0.116534	1.13703	0.711975	426	0.649306	0.233276	0.258999	1.07885	0.640682	426	8	1	9	8	5	15	1	6.64536	6.36774	2.80615	2.28774	1.14285	2.54	11.1508	10.5803	6.98234	6.28316	21.7311	0	0	0	1	1	0	0	0	0	0	0
3	bridle	2	rein	7	young	0.26	-0.24	0.48	0.052927	0.00654183	0.0453965	0.0639964	0.0510016	26	0.0533015	0.0237775	0.0213801	0.103445	0.0467961	26	9	12	9	9	12	15	1	0.519056	0.522728	0.0641557	0.233186	0.445204	0.209675	0.627613	1.01449	0.500173	0.458929	1.6421	0	0	0	0	0	0	0	0	0	0	0
3	bridle	2	rein	8	young	5.62	5.72	-0.12	0.496249	0.219289	0.0990187	0.925145	0.511735	562	0.566593	0.244233	0.0721413	1.13174	0.522424	562	10	2	0	10	7	15	1	4.86671	5.55658	2.15057	2.39519	0.971076	0.707489	9.07289	11.099	5.01858	5.12341	20.1719	0	0	0	0	0	0	0	1	0	0	0
3	halter	1	rein	1	young	15.06	14.28	0.76	0.233293	0.428149	0	1.6791	0	1506	1.81797	1.23003	0.00132147	5.4077	1.59785	1506	3	14	6	3	29	7	1	2.2879	17.8288	4.19886	12.0629	0	0.0129597	16.4669	53.0334	0	15.6701	69.5003	1	1	0	0	0	0	0	0	0	0	0
3	halter	1	rein	2	young	9.1	10.24	-1.16	1.68753	1.10203	0.257137	3.96299	1.36071	910	1.9225	1.1984	0.259535	4.2976	1.62438	910	4	13	24	4	23	1	1	16.5496	18.854	10.8076	11.7527	2.52174	2.54526	38.865	42.1465	13.3445	15.9303	81.0115	0	1	0	0	0	1	0	0	0	0	0
3	halter	1	rein	3	young	15.82	16.08	-0.28	1.78517	1.06187	0.297617	5.37777	1.68038	1582	2.8762	1.59711	0.0939087	7.08683	3.08133	1582	5	14	13	5	30	8	1	17.5071	28.2069	10.4137	15.6629	2.91873	0.920963	52.7398	69.5005	16.4795	30.2186	122.24	0	0	0	0	1	0	0	1	1	1	0
3	halter	1	rein	4	young	1.54	0.68	0.84	0.564435	0.231812	0.230372	1.04869	0.453373	154	0.467989	0.129366	0.0976061	0.742089	0.446537	154	6	18	22	6	20	10	1	5.53542	4.58957	2.27338	1.26869	2.25926	0.957223	10.2846	7.27767	4.44623	4.37919	17.5622	0	0	0	0	0	0	0	0	0	0	0
3	halter	1	rein	5	young	3.46	3.68	-0.24	1.38182	0.693087	0.605824	3.18723	1.24771	346	1.60556	0.616484	0.13369	2.66486	1.66616	346	7	20	5	7	23	16	1	13.5515	15.7458	6.79711	6.04586	5.94131	1.3111	31.2572	26.1343	12.2363	16.34	57.3915	1	0	0	0	0	1	0	0	1	0	0
3	halter	1	rein	6	young	5.3	4.76	0.52	1.43721	1.42552	0.0815368	6.08199	0.824885	530	1.29935	0.895293	0.0210789	3.51871	1.21424	530	8	11	3	8	16	10	1	14.0947	12.7427	13.9801	8.78014	0.799632	0.206721	59.6461	34.508	8.08965	11.9081	94.1541	1	0	0	0	0	0	1	0	1	0	0
3	halter	1	rein	7	young	5.66	5.2	0.44	0.62653	0.277993	0.169096	1.31117	0.554366	566	1.29215	0.558566	0.395984	2.52844	1.36475	566	9	12	0	9	17	16	1	6.14438	12.6722	2.72628	5.47786	1.65832	3.88341	12.8586	24.7964	5.43667	13.3842	37.655	0	0	0	0	0	0	1	1	0	0	0
3	halter	1	rein	8	young	4.78	4.2	0.56	0.983012	0.83615	0.012272	3.07938	0.651131	478	0.821586	0.451082	0.0567416	2.18118	0.736443	478	10	17	5	10	21	24	1	9.6404	8.05729	8.20012	4.42376	0.120351	0.556465	30.1995	21.3908	6.38564	7.2223	51.5903	0	0	0	0	0	1	1	1	0	0	0
4	bridle	1	rein	1	young	14.54	14.68	-0.16	1.91549	1.12119	0.187531	7.54351	1.77499	1454	2.53644	1.29548	0.0286905	6.49762	2.68492	1454	2	51	7	3	5	20	1	18.7852	24.8748	10.9955	12.7048	1.83912	0.281367	73.9792	63.7222	17.4074	26.331	137.701	0	0	0	1	0	0	0	0	1	1	0
4	bridle	1	rein	2	young	3.58	3.76	-0.2	0.443261	0.225162	0.0763435	0.871652	0.354737	358	0.552344	0.333599	0.0696318	1.21568	0.393447	358	3	50	21	3	54	10	1	4.34706	5.41684	2.20816	3.2716	0.7487	0.682879	8.54829	11.9222	3.4789	3.85854	20.4705	0	0	0	0	0	0	0	1	0	0	0
4	bridle	1	rein	3	young	0.7	0.44	0.24	0.0919931	0.045859	0	0.183296	0.0815065	70	0.0770684	0.0297552	0.00645628	0.123223	0.0753946	70	4	51	0	4	51	17	1	0.902176	0.755809	0.44974	0.29181	0	0.0633167	1.79758	1.20845	0.799334	0.739394	3.00604	0	0	0	0	0	0	0	0	0	0	0
4	bridle	1	rein	4	young	6.06	5.72	0.32	0.523997	0.389222	0	1.42014	0.472326	606	0.642826	0.432119	0	1.5097	0.555024	606	5	52	2	5	58	3	1	5.13883	6.30419	3.8171	4.23779	0	0	13.9273	14.8057	4.6321	5.44312	28.7329	0	0	0	1	0	0	0	0	0	0	0
4	bridle	1	rein	5	young	1.02	0.92	0.08	0.0988873	0.0249821	0.0274196	0.134052	0.106408	102	0.132882	0.0496414	0	0.198509	0.145738	102	6	49	9	6	50	9	1	0.969787	1.30317	0.245	0.486833	0.268904	0	1.31465	1.94678	1.04354	1.42926	3.26143	0	0	0	0	0	0	0	0	0	0	0
4	bridle	1	rein	6	young	12.98	12	0.96	0.67737	0.479274	0.0114835	2.26748	0.576846	1298	0.881133	0.763611	0	3.07272	0.677578	1298	7	51	17	8	4	16	1	6.64296	8.64127	4.70024	7.48873	0.112618	0	22.2371	30.1341	5.65713	6.64501	52.3713	1	0	1	1	0	0	0	0	0	0	0
4	bridle	1	rein	7	young	14.54	14.12	0.4	0.906733	0.679378	0	2.75498	0.772546	1454	1.17616	0.500667	0.0785382	2.24471	1.23494	1454	8	51	22	9	6	10	1	8.89233	11.5346	6.66266	4.91004	0	0.770224	27.0181	22.0139	7.57636	12.111	49.032	0	0	0	0	1	0	0	1	0	0	0
4	bridle	1	rein	8	young	0.66	-0.68	1.32	0.0075298	0.0110008	0	0.0289849	0.000926023	66	0.0539707	0.0253537	0.004062	0.0883817	0.0605869	66	9	49	8	9	49	24	1	0.0738447	0.529291	0.107885	0.248644	0	0.0398361	0.284255	0.866759	0.00908151	0.594176	1.15101	0	0	0	0	0	0	0	0	0	0	0
4	halter	2	rein	1	young	0.5	0.08	0.4	0.179622	0.0332361	0.0803709	0.221137	0.18994	50	0.309573	0.055346	0.142754	0.361811	0.331213	50	2	39	1	2	39	13	1	1.76155	3.03598	0.325946	0.542778	0.788197	1.39999	2.16869	3.54828	1.86274	3.24821	5.71697	0	0	0	0	0	0	0	0	0	0	0
4	halter	2	rein	2	young	6.9	6.52	0.36	0.895876	0.364756	0.191578	1.69949	0.840935	690	0.941804	0.47049	0.217697	1.95772	0.873641	690	3	37	9	3	44	6	1	8.78585	9.23627	3.57716	4.6141	1.87881	2.13496	16.6669	19.1994	8.24705	8.5678	35.8663	0	0	0	0	1	0	0	0	0	0	0
4	halter	2	rein	3	young	2.62	2.08	0.52	0.568162	0.344063	0.00664882	1.19006	0.541027	262	0.933911	0.579442	0.004062	1.9521	1.03382	262	4	38	1	4	40	16	1	5.57197	9.15887	3.37423	5.68259	0.0652049	0.0398361	11.6709	19.1442	5.30585	10.1387	30.8151	0	0	0	0	0	0	0	0	0	0	0
4	halter	2	rein	4	young	4.62	4.28	0.32	1.24556	0.636396	0.207336	2.39859	1.08402	462	1.58931	0.444164	0.395133	2.4245	1.61717	462	5	46	7	5	50	22	1	12.2152	15.5864	6.24114	4.35591	2.03334	3.87507	23.523	23.777	10.631	15.8596	47.3	0	0	0	0	1	0	0	0	0	0	0
4	halter	2	rein	5	young	8.38	8.28	0.08	1.48908	0.798575	0.245242	3.79258	1.38666	838	1.75002	0.758934	0.0560903	3.27559	1.8973	838	6	37	23	6	46	7	1	14.6034	17.1625	7.83162	7.44286	2.40509	0.550078	37.1939	32.1237	13.599	18.6068	69.3176	0	1	0	0	0	0	0	0	0	0	0
4	halter	2	rein	6	young	0.98	0.68	0.28	0.248958	0.0772803	0.12034	0.479818	0.218284	98	0.50165	0.305438	0.133589	1.31319	0.355299	98	7	37	5	7	38	4	1	2.44153	4.91968	0.757888	2.99543	1.18017	1.31011	4.70557	12.8784	2.14071	3.48442	17.584	0	0	0	0	0	0	0	0	0	0	0
4	halter	2	rein	7	young	3.14	2.96	0.16	1.04315	0.622129	0.245991	2.09529	0.937821	314	1.2257	0.345389	0.182198	1.81909	1.23432	314	8	43	11	8	46	14	1	10.2302	12.0205	6.10122	3.38723	2.41243	1.78681	20.5485	17.8398	9.19721	12.1049	38.3883	0	0	0	0	0	0	0	0	0	0	0
4	halter	2	rein	8	young	3.74	3.44	0.28	1.10875	0.344026	0.34659	1.65067	1.08373	374	1.00155	0.334389	0.191161	1.54031	0.986633	374	9	38	23	9	42	16	1	10.8735	9.82223	3.37386	3.27935	3.39901	1.87472	16.1881	15.1058	10.6282	9.67591	31.2939	0	0	0	0	1	0	0	0	0	0	0
5	bridle	1	rein	1	young	6.5	5.88	0.6	0.853813	1.05229	0	4.64578	0.482388	650	0.883712	1.40851	0.0664673	7.26748	0.347062	650	2	55	15	3	2	2	1	8.37334	8.66656	10.3198	13.8133	0	0.651845	45.5612	71.2722	4.73078	3.40364	116.833	0	0	0	1	0	1	0	1	1	0	0
5	bridle	1	rein	2	young	3.7	3.28	0.4	0.919665	1.02382	0	3.43925	0.373356	370	0.93212	0.737491	0	2.71297	0.743792	370	3	58	18	4	2	10	1	9.01915	9.1413	10.0406	7.23258	0	0	33.7288	26.6061	3.66151	7.29437	60.3349	0	0	0	1	0	0	0	0	1	0	0
5	bridle	1	rein	3	young	7.38	7.04	0.32	1.67921	1.37628	0.0407519	5.37131	1.32911	738	1.52783	1.74699	0.0280761	8.7067	0.943148	738	5	1	16	5	9	0	1	16.468	14.9835	13.4972	17.1327	0.399654	0.275343	52.6764	85.3866	13.0346	9.24945	138.063	0	0	0	1	0	1	0	0	1	1	0
5	bridle	1	rein	4	young	4.9	4.68	0.2	0.989299	1.10775	0.0959434	4.30735	0.571916	490	1.29194	1.31542	0	5.12461	0.705775	490	6	0	4	6	5	1	1	9.70206	12.6701	10.8637	12.9003	0.940917	0	42.2422	50.2571	5.60878	6.92153	92.4993	0	0	0	1	0	0	0	1	1	0	0
5	bridle	1	rein	5	young	2.62	3.04	-0.44	0.441304	0.172012	0.0298594	0.74772	0.416317	262	0.391834	0.142631	0.030863	0.618005	0.430118	262	7	0	16	7	3	6	1	4.32787	3.84271	1.68692	1.39878	0.292832	0.302673	7.33289	6.06078	4.08282	4.21816	13.3937	0	0	0	0	0	0	0	0	0	0	0
5	bridle	1	rein	6	young	4.5	4.16	0.32	0.38354	0.210253	0.0464896	0.889869	0.344476	450	0.362323	0.19655	0.004062	0.906013	0.31242	450	8	0	24	8	5	11	1	3.76138	3.5533	2.06195	1.92756	0.455923	0.0398361	8.72695	8.88527	3.37828	3.06391	17.6122	0	0	0	0	0	0	0	0	0	0	0
5	bridle	1	rein	7	young	3.18	2.8	0.36	0.686858	0.684656	0.0478445	2.62861	0.492421	318	0.769574	0.562233	0.0210789	2.3013	0.617219	318	9	0	23	9	4	2	1	6.73602	7.54722	6.71442	5.51382	0.469211	0.206721	25.7788	22.5689	4.82918	6.05307	48.3477	0	0	0	0	0	0	0	0	1	0	0
5	bridle	1	rein	8	young	6.26	5.68	0.56	0.78128	0.674434	0.0666293	3.06142	0.492129	626	1.01489	0.696016	0.140255	3.02967	0.742811	626	9	59	11	10	5	17	1	7.66202	9.95302	6.61417	6.82582	0.653433	1.37548	30.0233	29.712	4.82631	7.28474	59.7353	0	0	0	0	1	0	0	1	1	0	0
5	halter	2	rein	1	young	0.82	0.36	0.44	0.175712	0.060462	0.0639964	0.256752	0.185019	82	0.152013	0.0773016	0.0238814	0.269842	0.158873	82	2	49	7	2	50	2	1	1.72321	1.49079	0.592951	0.758097	0.627613	0.234205	2.51797	2.64635	1.81449	1.55807	5.16431	0	0	0	0	0	0	0	0	0	0	0
5	halter	2	rein	2	young	5.5	5.96	-0.48	0.752311	0.341978	0.034892	1.27519	0.731263	550	0.91345	0.387069	0.0721413	1.50804	0.881089	550	3	52	24	3	58	11	1	7.37792	8.9582	3.35378	3.79599	0.342186	0.707489	12.5058	14.7894	7.17149	8.64084	27.2952	0	0	0	0	0	0	0	0	0	0	0
5	halter	2	rein	3	young	1.22	1.76	-0.56	0.163881	0.0454535	0.051843	0.239215	0.169096	122	0.468759	0.181523	0.026283	0.711683	0.516237	122	4	54	10	4	55	15	1	1.60718	4.59712	0.445762	1.78019	0.508424	0.257758	2.34598	6.97947	1.65832	5.06273	9.32546	0	0	0	0	0	0	0	0	0	0	0
5	halter	2	rein	4	young	5.02	3.44	1.56	0.267721	0.100669	0.0639964	0.449834	0.278611	502	0.434472	0.152131	0.137444	0.749531	0.430118	502	5	54	15	5	59	15	2	2.62554	4.26087	0.98726	1.49195	0.627613	1.34791	4.41152	7.35065	2.73234	4.21816	11.7622	0	0	0	0	0	0	0	0	0	0	0
5	halter	2	rein	5	young	4.3	2.32	1.96	0.117173	0.0796899	0	0.362029	0.13088	430	0.343594	0.196822	0.011641	0.787488	0.358098	430	6	56	19	7	1	1	2	1.14912	3.36962	0.781519	1.93023	0	0.114163	3.55042	7.7229	1.28354	3.51186	11.2733	0	0	0	0	0	0	0	0	0	0	0
5	halter	2	rein	6	young	9.14	1.2	7.92	0.232688	0.259541	0	0.942787	0.134052	914	0.540159	0.285667	0.00674206	1.2329	0.440271	914	7	56	20	8	5	23	3	2.28197	5.29734	2.54532	2.80154	0	0.0661194	9.24591	12.0911	1.31465	4.31774	21.337	0	0	0	0	0	0	0	0	0	0	0
5	halter	2	rein	7	young	8.78	5.72	3.04	0.386311	0.20616	0.0371998	0.870065	0.366889	878	0.561294	0.341913	0.0403718	1.33697	0.549653	878	8	56	17	9	5	11	3	3.78855	5.50461	2.02181	3.35314	0.364818	0.395927	8.53272	13.1116	3.59808	5.39044	21.6444	0	0	0	0	1	0	0	0	0	0	0
5	halter	2	rein	8	young	3.54	0.04	3.48	0.177926	0.1278	0	0.502549	0.134052	354	0.341124	0.21664	0.0551185	0.908886	0.307175	354	9	56	3	9	59	16	3	1.74493	3.3454	1.25333	2.12458	0	0.540547	4.9285	8.91344	1.31465	3.01246	13.8419	0	0	0	0	0	0	0	0	0	0	0
6	bridle	2	rein	1	young	1.34	-0.56	1.88	0.00243539	0.00691939	0	0.0621552	0	134	0.130575	0.0485274	0.004062	0.191362	0.131298	134	4	17	17	4	19	0	1	0.0238838	1.28055	0.0678584	0.475909	0	0.0398361	0.609556	1.87669	0	1.28764	2.48624	0	0	0	0	0	0	0	0	0	0	0
6	bridle	2	rein	2	young	4.22	3.6	0.6	0.599532	0.361495	0.0639964	1.59397	0.465613	422	1.2688	0.57359	0.238016	2.92368	1.19183	422	5	26	1	5	30	6	1	5.87961	12.4431	3.54518	5.6252	0.627613	2.33423	15.6321	28.6726	4.56627	11.6883	44.3046	0	0	1	1	0	0	0	0	1	0	0
6	bridle	2	rein	3	young	2.02	1.92	0.08	0.620542	0.318249	0.0990187	1.18713	0.637567	202	0.859833	0.479115	0.056445	1.90034	0.727425	202	6	30	22	6	32	22	1	6.08565	8.43238	3.12107	4.69868	0.971076	0.553556	11.6421	18.6366	6.25262	7.13385	30.2788	0	0	0	1	0	0	0	0	1	0	1
6	bridle	2	rein	4	young	4.82	2.92	1.88	0.486623	0.185915	0.0289849	1.04049	0.48333	482	0.614755	0.188531	0.05863	0.977418	0.637207	482	7	52	10	7	57	5	1	4.77232	6.0289	1.82326	1.84893	0.284255	0.574985	10.2041	9.58554	4.74002	6.24909	19.7896	0	0	0	1	1	0	0	0	0	0	0
6	bridle	2	rein	5	young	5.86	4.96	0.88	0.700344	0.291849	0.0464896	1.23862	0.802087	586	1.00191	0.469631	0.017666	2.33053	1.05704	586	8	55	20	9	1	16	1	6.86827	9.82577	2.86217	4.60567	0.455923	0.173251	12.1472	22.8555	7.86607	10.3664	35.0027	0	0	0	0	1	0	0	0	1	0	0
6	bridle	2	rein	6	young	4.62	3.4	1.2	1.12752	1.31221	0	4.13085	0.338216	462	1.45382	0.87364	0.0551185	3.2874	1.33136	462	9	59	18	10	4	8	1	11.0576	14.2576	12.8689	8.56779	0	0.540547	40.5113	32.2396	3.31688	13.0567	72.7509	1	0	0	1	0	0	1	0	1	0	0
6	bridle	2	rein	7	young	2.82	-0.48	3.28	1.27265	1.22523	0.0395025	3.59519	0.708281	282	1.43732	1.27768	0.0233674	4.0848	0.802506	282	11	3	24	11	6	19	2	12.4808	14.0958	12.0158	12.5302	0.387401	0.229164	35.2581	40.0596	6.94612	7.87017	75.3177	0	0	0	1	0	0	0	0	1	1	0
6	bridle	2	rein	8	young	5.22	2.8	2.4	0.213317	0.173503	0	0.707627	0.162877	522	0.317131	0.254513	0.0309037	1.03111	0.242715	522	12	4	24	12	10	4	2	2.092	3.1101	1.70154	2.49601	0	0.303073	6.9397	10.1121	1.59733	2.3803	17.0518	0	0	1	0	0	1	0	0	0	0	0
6	halter	1	rein	1	young	1.58	1.64	-0.08	0.213908	0.134019	0	0.46499	0.197974	158	0.326802	0.218774	0	0.598899	0.414076	158	2	59	5	3	0	19	1	2.0978	3.20495	1.31433	2.14552	0	0	4.56016	5.8734	1.94153	4.06084	10.4336	0	0	0	0	0	0	0	0	0	0	0
6	halter	1	rein	2	young	6.74	6.32	0.4	0.618959	0.399519	0.0815065	1.59743	0.554118	674	0.417529	0.396313	0.00456928	1.5097	0.303658	674	3	57	18	4	4	11	1	6.07013	4.0947	3.91808	3.88665	0.799334	0.0448109	15.666	14.8057	5.43423	2.97797	30.4717	0	0	0	0	0	1	0	0	0	0	0
6	halter	1	rein	3	young	1.86	0.16	1.68	0.309135	0.185608	0.0360212	0.678442	0.275799	186	0.459149	0.170581	0.113384	0.889723	0.447157	186	4	57	9	4	59	5	2	3.03169	4.50287	1.82025	1.67289	0.35326	1.11196	6.65348	8.72551	2.70476	4.38527	15.379	0	0	0	0	0	0	0	0	0	0	0
6	halter	1	rein	4	young	9.38	3.92	5.44	0.487393	0.270399	0.0289849	1.06474	0.53191	938	0.302292	0.302706	0	1.31572	0.242489	938	5	58	8	6	7	17	3	4.77986	2.96458	2.65181	2.96864	0.284255	0	10.4419	12.9033	5.21644	2.37809	23.3452	0	0	0	0	1	1	0	0	0	0	0
6	halter	1	rein	5	young	2.94	0.72	2.2	0.48067	0.159008	0.0815065	0.836976	0.483635	294	0.481037	0.196181	0.0210789	0.821268	0.503326	294	6	59	16	7	2	14	2	4.71393	4.71753	1.55939	1.92395	0.799334	0.206721	8.20822	8.05417	4.743	4.93612	16.2624	0	0	0	0	0	0	0	0	0	0	0
6	halter	1	rein	6	young	3.46	0.2	3.24	0.655493	0.333923	0.136351	1.31384	0.609635	346	0.722827	0.447679	0.140255	1.81759	0.573999	346	8	0	9	8	3	20	3	6.42842	7.08877	3.27478	4.39039	1.3372	1.37548	12.8848	17.8251	5.97869	5.62921	30.7099	0	0	0	0	0	0	0	0	0	0	0
6	halter	1	rein	7	young	6.06	2.56	3.48	0.518211	0.224072	0.0844484	1.03104	0.534392	606	0.632037	0.297173	0.106194	1.44091	0.590087	606	8	58	7	9	4	8	3	5.08209	6.19839	2.19748	2.91438	0.828185	1.04144	10.1114	14.131	5.24078	5.78699	24.2423	0	0	0	0	1	0	0	0	0	0	0
6	halter	1	rein	8	young	5.18	2.44	2.72	0.745509	0.542613	0.034312	1.73155	0.462616	518	0.375602	0.251404	0.0551185	1.02151	0.323041	518	10	18	22	10	24	1	3	7.3112	3.68353	5.32141	2.46552	0.336498	0.540547	16.9813	10.0179	4.53688	3.16806	26.9992	0	0	0	0	0	1	0	0	0	0	0
7	bridle	2	rein	1	young	2.62	2	0.6	1.3998	0.727983	0.0362065	3.19455	1.16948	262	0.607642	0.392371	0.004062	1.77818	0.52188	262	3	17	9	3	19	24	1	13.7279	5.95914	7.13933	3.84798	0.355078	0.0398361	31.3289	17.4386	11.4691	5.11807	48.7675	0	0	0	0	0	0	0	0	0	0	0
7	bridle	2	rein	2	young	3.54	2.84	0.68	1.64378	0.826953	0.172168	2.84478	1.54387	354	0.952946	0.334591	0.191838	1.68862	0.953287	354	4	34	18	4	38	6	1	16.1205	9.34554	8.10993	3.28134	1.68845	1.88135	27.8988	16.5603	15.1407	9.34888	44.4591	0	1	1	1	0	0	0	0	0	0	0
7	bridle	2	rein	3	young	12.74	12.64	0.08	0.982196	0.764273	0	2.90029	0.826489	1274	1.18268	0.771677	0.00889304	3.89713	1.08028	1274	5	42	20	5	55	13	1	9.63239	11.5985	7.49522	7.56783	0	0.087214	28.4432	38.2191	8.10537	10.5943	66.6623	1	1	1	1	0	0	0	0	1	0	0
7	bridle	2	rein	4	young	3.58	3.24	0.32	0.142516	0.235921	0	0.819351	0.000956636	358	2.42345	1.68302	0.0380974	6.11267	2.39415	358	6	50	8	6	53	22	1	1.39765	23.7667	2.31367	16.5053	0	0.373621	8.03537	59.947	0.00938173	23.4795	67.9823	1	1	0	1	0	0	0	0	0	0	0
7	bridle	2	rein	5	young	0.58	-0.28	0.84	0.616615	0.196882	0.122097	0.784107	0.705113	58	0.699075	0.440263	0.108688	1.48812	0.652195	58	7	59	23	8	0	12	1	6.04714	6.85583	1.93082	4.31765	1.1974	1.0659	7.68974	14.594	6.91505	6.39607	22.2838	0	0	1	1	0	0	0	0	0	0	0
7	bridle	2	rein	6	young	1.22	0.64	0.56	0.265456	0.10074	0.100802	0.502549	0.227315	122	0.319988	0.0986003	0.159663	0.53257	0.318813	122	9	3	1	9	4	6	1	2.60333	3.13812	0.987954	0.966973	0.988567	1.56581	4.9285	5.22291	2.22927	3.1266	10.1514	0	0	0	0	0	1	0	0	0	0	0
7	bridle	2	rein	7	young	1.26	-1.6	2.84	0.139294	0.0711424	0.0289849	0.254126	0.153391	126	0.643308	0.16317	0.325037	0.885974	0.689095	126	10	3	0	10	4	6	1	1.36606	6.30892	0.697694	1.60021	0.284255	3.18764	2.49221	8.68874	1.50431	6.75795	11.181	0	0	0	0	0	0	0	1	0	0	0
7	bridle	2	rein	8	young	4.78	4	0.76	0.24339	0.162645	0.0114835	0.608053	0.239215	478	1.30861	0.880162	0.0569448	3.23963	0.951683	478	11	8	4	11	12	23	1	2.38692	12.8335	1.59506	8.63175	0.112618	0.558458	5.96317	31.7711	2.34598	9.33316	37.7343	1	0	0	1	0	0	0	0	1	0	0
7	halter	1	rein	1	young	2.9	2.4	0.48	0.552877	0.374005	0.0367051	1.11935	0.457842	290	0.439406	0.149974	0.0346064	0.815876	0.444404	290	3	16	19	3	19	16	1	5.42206	4.30926	3.66787	1.4708	0.359967	0.339385	10.9775	8.0013	4.49006	4.35827	18.9788	0	0	0	0	0	1	0	0	0	0	0
7	halter	1	rein	2	young	3.74	3.16	0.56	0.483552	0.27674	0.00254239	0.996454	0.503086	374	0.825647	0.269955	0.0869103	1.43346	0.861344	374	4	25	15	4	29	8	1	4.7422	8.09712	2.71399	2.64745	0.0249332	0.852329	9.77223	14.0579	4.93377	8.44721	23.8302	1	0	0	0	0	0	0	0	0	0	0
7	halter	1	rein	3	young	3.46	2.56	0.88	0.780869	0.658235	0.0845697	2.29146	0.463282	346	0.997599	0.224304	0.298002	1.4581	1.01116	346	5	17	4	5	20	15	1	7.65798	9.78345	6.45531	2.19975	0.829375	2.9225	22.4723	14.2996	4.54341	9.91644	36.7719	0	1	0	0	0	0	0	0	0	0	0
7	halter	1	rein	4	young	9.98	9.68	0.28	1.14681	1.34551	0	5.21861	0.674958	998	1.18076	1.04866	0.109067	4.14193	0.857509	998	6	25	23	6	35	22	1	11.2467	11.5798	13.1954	10.2842	0	1.06962	51.1789	40.6199	6.61931	8.40959	91.7988	0	1	0	0	1	0	0	1	0	0	0
7	halter	1	rein	5	young	2.46	1.32	1.12	0.798606	0.423045	0.0751914	1.47041	0.766728	246	0.235176	0.136231	0.060666	0.512913	0.223943	246	7	32	13	7	34	24	1	7.83193	2.30637	4.14881	1.33602	0.737402	0.594952	14.4203	5.03014	7.5193	2.19621	19.4504	0	0	0	0	0	1	0	0	0	0	0
7	halter	1	rein	6	young	3.02	2.28	0.72	0.78133	0.374458	0.0990187	1.45557	0.801727	302	0.928822	0.258395	0.184946	1.4639	0.906597	302	8	43	2	8	46	2	1	7.6625	9.10896	3.67231	2.53408	0.971076	1.81376	14.2748	14.3565	7.86254	8.89099	28.6313	0	0	0	0	0	0	0	0	0	0	0
7	halter	1	rein	7	young	5.02	4.12	0.88	0.504831	0.324137	0.00265664	1.39754	0.448054	502	0.375125	0.214814	0.0254387	0.891758	0.325728	502	9	35	14	9	40	14	1	4.95088	3.67885	3.17882	2.10668	0.0260536	0.249477	13.7056	8.74547	4.39406	3.19441	22.4511	0	0	0	0	0	1	0	0	0	0	0
7	halter	1	rein	8	young	2.98	1	1.96	0.434333	0.234311	0.0464896	0.819351	0.397143	298	0.512243	0.290437	0.0210789	0.991655	0.506337	298	10	35	18	10	38	17	2	4.25951	5.02357	2.29788	2.84832	0.455923	0.206721	8.03537	9.72516	3.89478	4.96564	17.7605	0	0	0	0	0	0	0	0	0	0	0
8	bridle	1	rein	1	adult	5.62	5.64	-0.04	0.897948	0.465991	0.0477167	1.61092	0.8729	562	1.14578	0.431545	0.178078	1.73215	1.12391	562	3	1	0	3	6	15	1	8.80617	11.2367	4.56997	4.23216	0.467958	1.74641	15.7983	16.9872	8.56053	11.0222	32.7856	0	0	0	0	0	0	0	0	0	0	0
8	bridle	1	rein	2	adult	7.62	7.08	0.52	0.993481	0.550054	0.0817972	2.02362	0.900579	762	1.43567	0.610891	0.004062	2.42387	1.37289	762	4	4	15	4	12	5	1	9.74307	14.0796	5.39438	5.99101	0.802185	0.0398361	19.8457	23.7709	8.83198	13.4639	43.6165	0	0	0	0	0	0	0	0	0	0	0
8	bridle	1	rein	3	adult	10.78	10.24	0.52	1.04705	0.65232	0.0464896	2.46906	1.03134	1078	1.75442	0.953604	0.174324	3.51876	1.97451	1078	5	9	15	5	20	9	1	10.2684	17.2056	6.3973	9.35199	0.455923	1.7096	24.214	34.5085	10.1144	19.364	58.7225	0	0	0	0	1	0	0	1	0	0	0
8	bridle	1	rein	4	adult	9.82	9.28	0.52	1.95071	1.01879	0.276175	3.72793	1.87483	982	2.05464	1.24323	0.239866	4.30552	1.84801	982	6	12	23	6	22	18	1	19.1306	20.1499	9.99124	12.1924	2.70844	2.35236	36.5598	42.2242	18.3864	18.1234	78.784	0	0	0	0	0	0	0	0	0	0	0
8	bridle	1	rein	5	adult	7.42	6.72	0.68	1.53204	0.846025	0.163926	2.9524	1.42595	742	1.57188	0.78573	0.373887	2.96235	1.56229	742	7	17	19	7	25	4	1	15.0248	15.4154	8.29697	7.70566	1.60762	3.66671	28.9542	29.0518	13.9843	15.3214	58.006	0	0	0	0	0	0	0	0	0	0	0
8	bridle	1	rein	6	adult	4.94	4.32	0.6	0.626828	0.306236	0.091072	1.25821	0.607853	494	1.4306	0.75195	0.00148843	2.63152	1.1797	494	8	22	10	8	27	8	1	6.1473	14.0299	3.00325	7.37438	0.893143	0.014597	12.3392	25.8073	5.96121	11.5694	38.1465	0	0	0	0	0	0	0	0	0	0	0
8	bridle	1	rein	7	adult	4.78	2.08	2.68	0.269856	0.164659	0.0464896	0.756734	0.245301	478	0.424799	0.20751	0.0380974	0.874632	0.430118	478	9	27	16	9	32	10	2	2.64648	4.16601	1.61481	2.03505	0.455923	0.373621	7.42129	8.57752	2.40567	4.21816	15.9988	0	0	0	0	0	0	0	0	0	0	0
8	bridle	1	rein	8	adult	3.94	3.08	0.84	0.489977	0.170514	0.0875876	0.849945	0.492484	394	0.633078	0.316341	0	1.18321	0.632929	394	10	30	11	10	34	9	1	4.80521	6.2086	1.67223	3.10236	0.858971	0	8.33541	11.6038	4.8298	6.20713	19.9392	0	0	0	0	0	0	0	0	0	0	0
8	halter	2	rein	1	adult	6.38	5.92	0.44	1.27232	0.731525	0.152342	2.7385	1.17238	638	1.82565	0.809818	0.481541	3.17102	1.78859	638	2	47	15	2	53	24	1	12.4777	17.9041	7.17407	7.94189	1.49402	4.72247	26.8565	31.0982	11.4975	17.5407	57.9547	0	0	0	0	0	0	0	0	0	0	0
8	halter	2	rein	2	adult	2.58	1.84	0.72	0.252374	0.129329	0.0464896	0.484669	0.237683	258	0.424065	0.108924	0.225444	0.651897	0.41305	258	3	51	2	3	53	16	1	2.47504	4.15881	1.26833	1.06822	0.455923	2.21093	4.75315	6.39316	2.33096	4.05078	11.1463	0	0	0	0	0	0	0	0	0	0	0
8	halter	2	rein	3	adult	7.14	6.68	0.44	1.24628	0.686863	0.17897	2.57506	1.14596	714	1.28563	0.733241	0.0407134	2.76851	1.22041	714	4	57	17	5	4	20	1	12.2223	12.6081	6.73607	7.1909	1.75516	0.399276	25.2536	27.1508	11.2384	11.9686	52.4044	0	0	0	0	1	0	0	0	0	0	0
8	halter	2	rein	4	adult	9.78	9.28	0.48	1.13387	0.518047	0.239215	2.27238	1.01929	978	1.07846	0.749835	0.0733259	2.75151	0.915976	978	5	59	15	6	9	9	1	11.1199	10.5764	5.08049	7.35363	2.34598	0.719107	22.2852	26.9841	9.99615	8.98298	49.2693	0	0	0	0	0	0	0	0	0	0	0
8	halter	2	rein	5	adult	2.94	0.76	2.16	0.071259	0.0684491	0	0.221681	0.039878	294	0.14344	0.0836961	0.0222442	0.343938	0.113552	294	6	59	18	7	2	16	2	0.698837	1.40672	0.671281	0.820807	0	0.218149	2.17403	3.373	0.391083	1.1136	5.54703	0	0	0	0	0	0	0	0	0	0	0
8	halter	2	rein	6	adult	2.78	0.48	2.28	0.199595	0.0721311	0.0941127	0.392165	0.181169	278	0.380004	0.173643	0.0551185	0.76689	0.357192	278	8	7	4	8	9	23	2	1.95743	3.7267	0.70739	1.70292	0.922963	0.540547	3.84597	7.52089	1.77672	3.50299	11.3669	0	0	0	0	0	0	0	0	0	0	0
8	halter	2	rein	7	adult	5.3	4.64	0.64	0.717229	0.359699	0.134052	1.33159	0.735382	530	0.945937	0.461617	0.215257	1.63018	0.829966	530	9	9	12	9	14	19	1	7.03386	9.2768	3.52757	4.52707	1.31465	2.11103	13.0589	15.9872	7.21189	8.13948	29.0461	0	0	0	0	1	0	0	0	0	0	0
8	halter	2	rein	8	adult	8.02	7.36	0.64	1.30097	0.652803	0.134052	2.64896	1.29826	802	1.33452	0.744487	0.186723	2.7533	1.42371	802	10	12	20	10	20	20	1	12.7587	13.0876	6.40204	7.30118	1.31465	1.83119	25.9783	27.0016	12.7321	13.9623	52.98	0	0	0	0	1	0	0	0	0	0	0
9	bridle	2	rein	1	young	0.7	-1.04	1.72	0.041448	0.0135568	0.014129	0.0788927	0.0433444	70	0.081163	0.0142637	0.041127	0.116678	0.0844419	70	2	45	20	2	46	12	1	0.40648	0.795965	0.132952	0.139884	0.138563	0.403333	0.773701	1.14426	0.425078	0.828122	1.91796	0	0	0	0	0	0	0	0	0	0	0
9	bridle	2	rein	2	young	2.82	0.96	1.84	0.082984	0.0744046	0	0.34055	0.0639964	282	0.396816	0.138079	0.0446816	0.596352	0.426998	282	3	50	9	3	53	4	2	0.813825	3.89157	0.729686	1.35414	0	0.438193	3.33978	5.84843	0.627613	4.18757	9.1882	0	0	0	0	0	0	0	0	0	0	0
9	bridle	2	rein	3	young	2.62	1	1.6	0.295255	0.159328	0.015888	0.726141	0.274903	262	0.438683	0.210106	0.0678567	0.801307	0.405803	262	4	54	5	4	56	20	2	2.89557	4.30216	1.56253	2.06051	0.155814	0.665471	7.12127	7.85842	2.69598	3.97971	14.9797	0	0	0	0	0	0	0	0	0	0	0
9	bridle	2	rein	4	young	2.26	-0.96	3.2	0.0968194	0.0484985	0.0114835	0.221681	0.0928575	226	0.299255	0.127897	0.0319651	0.539646	0.300998	226	5	55	15	5	57	21	3	0.949508	2.93479	0.475625	1.25429	0.112618	0.313481	2.17403	5.29231	0.910654	2.95189	7.46634	0	0	0	0	0	0	0	0	0	0	0
9	bridle	2	rein	5	young	3.9	-0.24	4.12	0.610686	0.621582	0	2.63106	0.447441	390	0.914465	0.781499	0	3.1537	0.670952	390	6	58	13	7	2	10	3	5.989	8.96816	6.09586	7.66416	0	0	25.8028	30.9283	4.38805	6.58003	56.7311	0	0	0	1	0	0	0	0	1	0	1
9	bridle	2	rein	6	young	6.34	3.52	2.8	0.470677	0.515284	0.0114835	2.95368	0.309378	634	0.650341	0.753952	0.03707	4.13449	0.357597	634	8	4	19	8	11	2	3	4.61593	6.3779	5.05339	7.394	0.112618	0.363545	28.9668	40.547	3.03407	3.50695	69.5137	0	0	0	1	0	0	1	0	0	1	0
9	bridle	2	rein	7	young	2.82	-0.8	3.6	0.0606305	0.0356116	0	0.151572	0.0472126	282	0.217118	0.084807	0.004062	0.337108	0.242489	282	9	8	17	9	11	12	3	0.594604	2.12928	0.349243	0.831702	0	0.0398361	1.48647	3.30602	0.463014	2.37809	4.79248	0	0	0	0	0	0	0	0	0	0	0
9	bridle	2	rein	8	young	5.94	-0.8	6.72	0.363263	0.489865	0	1.88235	0.138994	594	0.553742	0.467894	0.004062	2.18932	0.434529	594	10	11	2	10	17	0	3	3.56252	5.43054	4.8041	4.58864	0	0.0398361	18.4602	21.4707	1.36312	4.26142	39.9309	0	0	0	1	0	0	0	0	1	1	0
9	halter	1	rein	1	young	6.18	5.96	0.2	0.529736	0.251914	0.0289849	0.925145	0.562218	618	0.77478	0.494286	0.0771539	1.69864	0.732729	618	3	4	16	3	10	20	1	5.19512	7.59827	2.47052	4.84747	0.284255	0.756649	9.07289	16.6586	5.51367	7.18587	25.7315	0	0	0	0	0	1	0	0	0	0	0
9	halter	1	rein	2	young	4.78	4.52	0.24	0.638376	0.222393	0.123294	1.08051	0.62547	478	0.879878	0.430132	0.218467	1.67896	0.792274	478	4	7	19	4	12	13	1	6.26056	8.62896	2.18101	4.2183	1.20915	2.14251	10.5966	16.4655	6.13398	7.76983	27.0621	0	0	0	0	0	0	0	0	0	0	0
9	halter	1	rein	3	young	1.42	-0.56	1.96	0.0191589	0.0177614	0	0.0633392	0.0150373	142	0.198975	0.0647487	0.0984802	0.326782	0.179537	142	5	7	15	5	9	0	1	0.187891	1.95135	0.174186	0.634991	0	0.965796	0.621168	3.20476	0.147471	1.76072	3.82592	0	0	0	0	0	0	0	0	0	0	0
9	halter	1	rein	4	young	3.5	1.88	1.6	0.488928	0.164316	0.0732774	0.831007	0.49905	350	0.747869	0.22557	0.224867	1.16606	0.771924	350	6	16	24	6	20	11	2	4.79491	7.33435	1.61145	2.21216	0.718631	2.20527	8.14968	11.4355	4.89418	7.57026	19.5852	0	0	0	0	0	0	0	0	0	0	0
9	halter	1	rein	5	young	5.86	3.44	2.4	1.28373	0.516801	0.127704	2.1607	1.33359	586	1.14794	0.441143	0.112318	2.31434	1.06313	586	7	23	0	7	28	21	2	12.5896	11.2578	5.06826	4.32629	1.25239	1.10151	21.19	22.6967	13.0785	10.4261	43.8867	0	0	0	0	1	0	0	0	0	0	0
9	halter	1	rein	6	young	2.1	0.16	1.92	0.282154	0.121092	0.0388799	0.519613	0.261892	210	0.315836	0.148228	0.004062	0.566738	0.367584	210	8	27	20	8	29	22	2	2.76709	3.0974	1.18755	1.45367	0.381295	0.0398361	5.09584	5.558	2.56838	3.6049	10.6538	0	0	0	0	0	0	0	0	0	0	0
9	halter	1	rein	7	young	3.58	-0.76	4.32	0.0579795	0.0623483	0	0.221073	0.0289849	358	0.268134	0.134124	0.0380974	0.566738	0.264912	358	9	26	2	9	29	16	3	0.568605	2.62959	0.61145	1.31535	0	0.373621	2.16807	5.558	0.284255	2.59799	7.72607	0	0	0	0	0	0	0	0	0	0	0
9	halter	1	rein	8	young	2.9	-0.76	3.64	0.16638	0.178053	0	0.668532	0.0639964	290	0.364564	0.185987	0.0210789	0.661272	0.456553	290	10	30	9	10	33	6	3	1.63168	3.57528	1.74617	1.82397	0	0.206721	6.55629	6.48509	0.627613	4.47741	13.0414	0	0	0	0	0	0	0	0	0	0	0
10	bridle	1	rein	1	young	6.5	5.96	0.52	0.28806	0.343729	0.0114835	1.32593	0.151572	650	1.00685	0.491941	0.00750631	1.86433	1.12443	650	3	7	24	3	14	11	1	2.825	9.87413	3.37095	4.82447	0.112618	0.0736144	13.0034	18.2835	1.48647	11.0273	31.2869	0	0	1	1	1	0	0	0	0	0	0
10	bridle	1	rein	2	young	3.46	3.24	0.2	0.0218691	0.0479763	0	0.218528	0	346	0.720493	0.25812	0.152925	1.22708	0.680431	346	4	21	11	4	24	22	1	0.214471	7.06588	0.470503	2.53138	0	1.49973	2.14311	12.0339	0	6.67298	14.1771	0	0	0	0	1	0	0	0	0	0	0
10	bridle	1	rein	3	young	3.82	4	-0.2	0.536773	0.169087	0.226808	0.906027	0.486867	382	0.582187	0.286892	0.0380974	1.26726	0.529515	382	5	27	14	5	31	9	1	5.26413	5.70951	1.65824	2.81355	2.2243	0.373621	8.88541	12.428	4.7747	5.19296	21.3134	0	0	0	1	0	1	0	1	0	0	0
10	bridle	1	rein	4	young	1.74	-0.12	1.84	0.00097386	0.00294464	0	0.0114835	0	174	0.168262	0.0965924	0.0210789	0.341625	0.145463	174	6	26	8	6	28	1	2	0.00955065	1.65015	0.0288781	0.947282	0	0.206721	0.112618	3.35031	0	1.42655	3.46293	0	0	0	0	0	0	0	0	0	0	0
10	bridle	1	rein	5	young	4.26	2.24	2	0.168417	0.180611	0	0.730922	0.0815065	426	0.778871	0.540002	0.106194	1.71541	0.652115	426	7	35	20	7	40	1	2	1.65167	7.63839	1.77125	5.2958	0	1.04144	7.16815	16.823	0.799334	6.39529	23.9912	0	0	0	1	0	0	0	0	0	0	0
10	bridle	1	rein	6	young	4.42	3.4	1	0.254641	0.113514	0.0289849	0.467056	0.291834	442	0.67616	0.313069	0.0552787	1.13174	0.75458	442	8	42	9	8	46	19	2	2.49727	6.63111	1.11323	3.07027	0.284255	0.542118	4.58041	11.099	2.86201	7.40017	15.6794	0	0	0	0	0	0	0	0	0	0	0
10	bridle	1	rein	7	young	2.22	0.72	1.48	0.0172237	0.0142715	0	0.0464896	0.0130841	222	0.16027	0.111398	0.00419908	0.44541	0.17071	222	9	46	6	9	48	11	2	0.168913	1.57177	0.139961	1.09248	0	0.0411804	0.455923	4.36814	0.128316	1.67415	4.82406	0	0	0	0	0	0	0	0	0	0	0
10	bridle	1	rein	8	young	5.94	2.12	3.8	0.327777	0.357583	0	1.27733	0.169131	594	0.238533	0.186732	0.004062	0.683122	0.185655	594	10	51	15	10	57	13	2	3.21451	2.33929	3.50681	1.83128	0	0.0398361	12.5268	6.69938	1.65867	1.82072	19.2262	0	0	0	0	0	1	0	1	0	0	0
10	halter	2	rein	1	young	6.1	5.68	0.4	0.264632	0.141252	0.0639964	0.625646	0.263722	610	0.791146	0.288664	0.225444	1.34913	0.874632	610	2	38	4	2	44	6	1	2.59525	7.75877	1.38526	2.83093	0.627613	2.21093	6.13571	13.2309	2.58632	8.57752	19.3667	0	0	0	0	0	0	0	1	0	0	0
10	halter	2	rein	2	young	3.58	3.28	0.28	0.354351	0.158312	0.0267733	0.608053	0.347266	358	0.83434	0.316006	0.079578	1.33501	0.856646	358	3	43	24	3	47	13	1	3.47512	8.18237	1.55256	3.09907	0.262566	0.780421	5.96317	13.0924	3.40564	8.40113	19.0556	0	0	0	0	0	0	0	0	0	0	0
10	halter	2	rein	3	young	2.62	2.8	-0.2	0.401917	0.152312	0.100165	0.642621	0.427182	262	0.613819	0.170154	0.10916	0.874632	0.65201	262	4	50	11	4	53	1	1	3.9416	6.01972	1.49373	1.6687	0.982318	1.07054	6.30219	8.57752	4.18937	6.39426	14.8797	0	0	0	0	0	0	0	0	0	0	0
10	halter	2	rein	4	young	4.18	1.88	2.28	0.113251	0.0934193	0	0.34447	0.0815065	418	0.334067	0.145973	0.00469848	0.718996	0.343878	418	5	57	17	6	1	21	2	1.11065	3.2762	0.916163	1.43156	0	0.046078	3.37822	7.05119	0.799334	3.37241	10.4294	0	0	0	0	0	0	0	0	0	0	0
10	halter	2	rein	5	young	5.06	2.6	2.44	0.269263	0.200204	0	0.801478	0.208093	506	0.53852	0.288238	0.00547805	1.14521	0.582532	506	7	4	10	7	9	11	2	2.64066	5.28127	1.96341	2.82675	0	0.0537233	7.86009	11.2311	2.04077	5.7129	19.0912	0	0	0	1	0	0	0	0	0	0	0
10	halter	2	rein	6	young	7.66	5.52	2.12	0.537042	0.310097	0.0829245	1.31389	0.499458	766	0.829648	0.312399	0.225711	1.76132	0.795192	766	8	4	6	8	11	22	2	5.26677	8.13636	3.04113	3.0637	0.81324	2.21354	12.8853	17.2732	4.89818	7.79844	30.1585	0	1	0	0	0	0	0	1	0	0	0
10	halter	2	rein	7	young	3.82	2.4	1.4	0.41755	0.312791	0.0289849	1.08402	0.290458	382	0.414048	0.266983	0.0242223	0.908886	0.423334	382	9	6	20	9	10	15	2	4.09491	4.06057	3.06754	2.6183	0.284255	0.237548	10.631	8.91344	2.84852	4.15163	19.5444	0	0	0	0	0	1	0	0	0	0	0
10	halter	2	rein	8	young	5.54	3.6	1.92	0.485646	0.443196	0.0289849	2.14876	0.342704	554	0.476968	0.272263	0.0043066	1.05935	0.474206	554	10	11	15	10	17	3	2	4.76273	4.67763	4.34643	2.67008	0.284255	0.0422349	21.0729	10.389	3.36089	4.65054	31.4619	0	0	0	0	1	0	0	0	0	0	0
11	bridle	1	rein	1	adult	4.34	4.36	-0.04	0.519542	0.219586	0.0209196	0.969656	0.501465	434	0.92664	0.342756	0.0210789	1.52349	0.926016	434	2	54	24	2	59	7	1	5.09515	9.08756	2.15348	3.36141	0.205159	0.206721	9.50941	14.9409	4.91787	9.08144	24.4503	0	0	0	0	0	0	0	0	0	0	0
11	bridle	1	rein	2	adult	1.14	1.24	-0.12	0.156877	0.105018	0	0.336481	0.151572	114	0.364251	0.185476	0.0289813	0.669293	0.353766	114	4	5	1	4	6	4	1	1.53849	3.57221	1.02991	1.81896	0	0.28422	3.29987	6.56375	1.48647	3.46938	9.86362	0	0	0	0	0	0	0	0	0	0	0
11	bridle	1	rein	3	adult	1.1	-0.8	1.88	0.000247506	0.00134704	0	0.0105911	0	110	0.0657274	0.0557173	0	0.199448	0.0474942	110	5	8	3	5	9	5	1	0.00242729	0.644589	0.0132104	0.54642	0	0	0.103866	1.95598	0	0.465776	2.05985	0	0	0	0	0	0	0	0	0	0	0
11	bridle	1	rein	4	adult	6.9	6.6	0.28	0.849958	0.532464	0.0530793	1.9613	0.73079	690	1.14125	0.67787	0.0693364	2.42217	0.996359	690	6	13	6	6	20	3	1	8.33554	11.1922	5.22188	6.64787	0.520549	0.679982	19.2344	23.7542	7.16686	9.77129	42.9886	0	0	0	0	1	0	0	0	0	0	0
11	bridle	1	rein	5	adult	2.66	0.96	1.68	0.123115	0.0770835	0.0174225	0.291834	0.116534	266	0.160547	0.0797922	0.0433202	0.310687	0.143165	266	7	16	22	7	19	13	2	1.20739	1.57449	0.755958	0.782523	0.170862	0.424841	2.86201	3.04691	1.14285	1.40402	5.90893	0	0	0	0	0	0	0	0	0	0	0
11	bridle	1	rein	6	adult	5.42	2.36	3.04	0.428342	0.675754	0	1.95283	0.0633278	542	0.282239	0.236176	0.004062	0.806152	0.223647	542	8	18	15	8	24	0	3	4.20075	2.76791	6.62712	2.31618	0	0.0398361	19.1514	7.90593	0.621056	2.19331	27.0573	0	1	0	0	0	0	0	0	0	0	0
11	bridle	1	rein	7	adult	7.26	6.32	0.92	1.02772	0.549795	0.0634731	1.96543	0.986393	726	0.967987	0.578248	0.0254631	2.10897	0.840955	726	9	22	20	9	30	1	1	10.0789	9.49305	5.39184	5.67088	0.622481	0.249716	19.275	20.6827	9.67356	8.24725	39.9576	0	0	0	0	1	0	0	0	0	0	0
11	bridle	1	rein	8	adult	4.94	4.32	0.6	0.956425	0.339639	0.117221	1.41845	1.0759	494	0.859845	0.32821	0.174993	1.35496	0.973943	494	10	27	18	10	32	16	1	9.37966	8.4325	3.33084	3.21876	1.14959	1.71615	13.9108	13.2881	10.5514	9.55146	27.1988	0	0	0	0	0	0	0	0	0	0	0
11	halter	2	rein	1	adult	5.26	5	0.24	0.73783	0.438914	0.0887521	1.70377	0.638196	526	0.931041	0.684805	0.174324	2.4245	0.741	526	2	37	10	2	42	16	1	7.2359	9.13072	4.30443	6.71588	0.870392	1.7096	16.7089	23.777	6.25879	7.26698	40.4859	0	0	0	0	1	0	0	0	0	0	0
11	halter	2	rein	2	adult	0.38	-0.72	1.08	0.0282594	0.0160129	0	0.0554717	0.0289849	38	0.130602	0.0662253	0	0.199979	0.157289	38	3	42	16	3	43	0	1	0.27714	1.28081	0.157038	0.649471	0	0	0.54401	1.9612	0.284255	1.54253	2.50521	0	0	0	0	0	0	0	0	0	0	0
11	halter	2	rein	3	adult	3.06	2.4	0.64	0.33367	0.156907	0.00143789	0.601024	0.343108	306	0.563706	0.248815	0.0113103	1.0117	0.616984	306	4	46	19	4	49	20	1	3.2723	5.52827	1.53879	2.44013	0.0141014	0.11092	5.89424	9.92172	3.36486	6.05077	15.816	0	0	0	0	0	0	0	0	0	0	0
11	halter	2	rein	4	adult	5.18	4.16	1	0.898249	0.493529	0.0438134	1.8461	0.814923	518	1.29951	0.680646	0.0407264	2.2974	1.29974	518	5	51	20	5	56	24	1	8.80912	12.7443	4.84004	6.6751	0.429678	0.399404	18.1047	22.5306	7.99195	12.7465	40.6353	0	0	0	0	0	0	0	0	0	0	0
11	halter	2	rein	5	adult	5.5	3.56	1.92	0.429826	0.245173	0.0289849	0.937436	0.467403	550	0.612023	0.337468	0.0380974	1.19402	0.601416	550	6	56	6	7	1	18	2	4.21531	6.00211	2.40441	3.30955	0.284255	0.373621	9.19344	11.7098	4.58382	5.89809	20.9032	0	0	0	0	0	0	0	0	0	0	0
11	halter	2	rein	6	adult	4.14	1.8	2.32	0.370254	0.193384	0.0639964	0.738772	0.386751	414	0.621041	0.343966	0.0568021	1.09743	0.51985	414	7	59	20	8	3	23	2	3.63108	6.09055	1.89652	3.37328	0.627613	0.557058	7.24514	10.7625	3.79287	5.09817	18.0077	0	0	0	0	0	0	0	0	0	0	0
11	halter	2	rein	7	adult	5.42	3.4	2	0.49019	0.217445	0.0464896	0.819351	0.524863	542	0.551353	0.236103	0.0380974	0.977418	0.541988	542	9	4	3	9	9	13	2	4.80729	5.40712	2.13248	2.31546	0.455923	0.373621	8.03537	9.58554	5.14733	5.31527	17.6209	0	0	0	0	0	0	0	0	0	0	0
11	halter	2	rein	8	adult	8.26	6.12	2.12	0.644849	0.302674	0.0639964	1.22542	0.719394	826	0.7974	0.463346	0.0583732	1.78523	0.717596	826	10	9	3	10	17	9	2	6.32403	7.8201	2.96833	4.54403	0.627613	0.572466	12.0177	17.5078	7.0551	7.03747	29.5255	0	0	0	0	0	0	0	0	0	0	0
12	bridle	2	rein	1	adult	1.62	1.04	0.56	0.50441	0.249233	0.0114835	0.889248	0.498297	162	0.359852	0.142873	0	0.59971	0.343107	162	2	51	6	2	52	21	1	4.94675	3.52907	2.44423	1.40116	0.112618	0	8.72085	5.88136	4.88679	3.36485	14.6022	0	0	0	1	0	1	0	0	0	0	0
12	bridle	2	rein	2	adult	5.26	4.56	0.68	0.181014	0.241188	0	0.85017	0.0388058	526	0.99502	0.628337	0	2.94012	0.822297	526	3	55	8	4	0	14	1	1.7752	9.75816	2.36533	6.1621	0	0	8.33762	28.8338	0.380568	8.06426	37.1714	1	0	1	1	1	1	0	0	1	0	1
12	bridle	2	rein	3	adult	0.38	-0.2	0.56	0.0472412	0.0248395	0	0.0815065	0.0551723	38	0.212355	0.0493321	0.121255	0.276584	0.225444	38	5	0	16	5	1	0	1	0.463294	2.08256	0.243601	0.4838	0	1.18915	0.799334	2.71246	0.541075	2.21093	3.51179	0	0	0	0	0	0	0	0	0	0	0
12	bridle	2	rein	4	adult	6.06	5.52	0.52	1.14178	1.18064	0.221178	5.4866	0.836925	606	1.40155	1.25176	0.238191	6.13819	1.14145	606	6	5	7	6	11	8	1	11.1975	13.745	11.5786	12.276	2.16909	2.33594	53.8071	60.1973	8.20772	11.1942	114.004	0	0	1	1	0	0	0	0	1	1	0
12	bridle	2	rein	5	adult	5.94	5.56	0.36	1.19233	1.078	0	5.75305	0.927066	594	1.313	1.16885	0	7.55912	1.03514	594	7	9	10	7	15	8	1	11.6932	12.8766	10.572	11.4629	0	0	56.4201	74.1323	9.09174	10.1516	130.552	0	0	1	1	0	0	0	0	1	1	0
12	bridle	2	rein	6	adult	6.5	5.76	0.72	1.33939	1.40514	0.0464896	7.69199	0.973428	650	1.30717	1.706	0.0217194	9.86834	0.802167	650	8	11	20	8	18	7	1	13.1354	12.8194	13.7802	16.7307	0.455923	0.213002	75.4353	96.7788	9.54641	7.86685	172.214	0	0	1	1	0	0	0	0	1	1	1
12	bridle	2	rein	7	adult	7.98	7	0.96	1.2257	0.518632	0.09746	2.32074	1.10244	798	1.17785	0.621542	0.0876509	2.39984	1.20538	798	9	16	15	9	24	14	1	12.0204	11.5512	5.08623	6.09546	0.955791	0.859592	22.7595	23.5353	10.8117	11.8212	46.2947	0	0	1	1	1	0	0	1	0	0	0
12	bridle	2	rein	8	adult	2.74	2.16	0.56	0.389656	0.101713	0.0368838	0.547858	0.371083	274	0.370935	0.116187	0.0216194	0.591092	0.371967	274	10	20	1	10	22	19	1	3.82136	3.63776	0.997501	1.13944	0.36172	0.212022	5.37284	5.79684	3.63921	3.64789	11.1697	0	0	0	0	0	0	0	0	0	0	0
12	halter	1	rein	1	adult	3.66	3.68	-0.04	0.440541	0.218574	0.0662565	0.887925	0.414703	366	0.600348	0.219877	0.191362	0.992943	0.615261	366	3	17	10	3	21	1	1	4.32038	5.88761	2.14356	2.15633	0.649777	1.87669	8.70788	9.7378	4.067	6.03387	18.4457	0	0	0	0	0	0	0	1	0	0	0
12	halter	1	rein	2	adult	2.78	2.56	0.2	0.744832	0.20942	0.134052	1.08402	0.748875	278	0.79494	0.227254	0.0390905	1.14821	0.806152	278	4	25	19	4	28	13	1	7.30457	7.79598	2.05378	2.22868	1.31465	0.38336	10.631	11.2605	7.34421	7.90593	21.8915	0	0	0	0	0	0	0	0	0	0	0
12	halter	1	rein	3	adult	2.62	-0.4	3	0.0819053	0.0343022	0.0289344	0.169096	0.0641774	262	0.36438	0.15494	0.0721413	0.716719	0.328099	262	5	25	20	5	28	10	2	0.803245	3.57347	0.336402	1.5195	0.28376	0.707489	1.65832	7.02886	0.629388	3.21767	8.68718	0	0	0	0	0	0	0	1	0	0	0
12	halter	1	rein	4	adult	5.54	3.6	1.92	0.500183	0.383613	0.0289849	1.84281	0.375461	554	0.523459	0.255929	0.0331291	1.0088	0.551745	554	6	29	4	6	34	17	2	4.9053	5.13356	3.76209	2.50989	0.284255	0.324897	18.0724	9.89333	3.68214	5.41096	27.9657	0	0	0	0	0	1	0	0	0	0	0
12	halter	1	rein	5	adult	8.74	8.12	0.6	0.825251	0.561413	0	1.8461	0.728473	874	1.3498	0.830962	0.0380974	4.75904	1.28624	874	7	33	14	7	42	7	1	8.09323	13.2375	5.50578	8.14924	0	0.373621	18.1047	46.6719	7.14413	12.6141	64.7766	0	1	0	0	0	0	1	0	0	0	0
12	halter	1	rein	6	adult	6.86	4.8	2.04	0.817824	0.585613	0.0815065	2.13076	0.697473	686	0.632121	0.340711	0.0432206	1.30341	0.634858	686	8	35	22	8	42	18	2	8.0204	6.19921	5.74311	3.34136	0.799334	0.423864	20.8964	12.7826	6.84012	6.22605	33.679	0	0	0	0	0	1	0	1	0	0	0
12	halter	1	rein	7	adult	13.26	12.76	0.48	0.4335	0.546085	0	3.3991	0.252916	1326	1.00425	0.52832	0.092844	3.04199	0.904053	1326	9	40	7	9	53	13	1	4.25134	9.84866	5.35545	5.18124	0	0.910522	33.335	29.8328	2.48034	8.86605	63.1677	1	1	0	0	1	0	1	0	0	0	0
12	halter	1	rein	8	adult	3.06	2.96	0.08	0.402738	0.135091	0.0815065	0.603721	0.44433	306	0.554104	0.148113	0.164276	0.853293	0.561899	306	10	44	21	10	47	22	1	3.94965	5.4341	1.32484	1.45254	0.799334	1.61105	5.92069	8.36824	4.35754	5.51054	14.2889	0	0	0	0	0	0	0	1	0	0	0
13	bridle	2	rein	1	adult	4.42	3.92	0.48	0.780957	0.51025	0.0815065	1.76847	0.687787	442	0.741603	0.349906	0.213233	1.44091	0.774047	442	3	56	2	4	0	12	1	7.65884	7.2729	5.00402	3.43153	0.799334	2.09117	17.3434	14.131	6.74513	7.59108	31.4743	0	0	1	1	0	0	0	1	0	0	0
13	bridle	2	rein	2	adult	7.06	6.64	0.4	0.830379	0.440576	0.131542	1.72037	0.712866	706	1.26338	0.598728	0.291192	2.21685	1.42005	706	4	58	7	5	5	8	1	8.14353	12.39	4.32073	5.87172	1.29003	2.85572	16.8717	21.7406	6.99108	13.9264	38.6123	0	0	0	1	0	0	0	0	0	0	0
13	bridle	2	rein	3	adult	6.46	5.6	0.84	0.849148	0.58715	0.0990187	1.86388	0.568615	646	0.985764	0.621574	0.161494	2.29564	0.764585	646	6	3	6	6	9	17	1	8.32759	9.66739	5.75818	6.09578	0.971076	1.58377	18.2791	22.5133	5.57641	7.49828	40.7923	0	0	1	1	0	0	0	0	0	0	0
13	bridle	2	rein	4	adult	7.14	6.8	0.32	1.46643	0.589766	0.11097	2.32363	1.58932	714	1.68177	0.78604	0.336382	2.88925	1.75684	714	7	8	13	7	15	16	1	14.3812	16.4931	5.78384	7.70869	1.08828	3.2989	22.7878	28.3348	15.5864	17.2293	51.1227	0	0	0	1	0	0	0	1	0	0	0
13	bridle	2	rein	5	adult	1.78	1.16	0.6	0.444275	0.147387	0.119293	0.696034	0.467403	178	0.721338	0.123164	0.417007	0.925979	0.748075	178	8	14	5	8	15	24	1	4.35701	7.07416	1.44542	1.20787	1.16991	4.08958	6.826	9.08108	4.58382	7.33637	15.9071	0	0	0	0	0	0	0	0	0	0	0
13	bridle	2	rein	6	adult	1.1	0.72	0.36	0.279053	0.071284	0.155055	0.411899	0.259815	110	0.403703	0.0908454	0.242335	0.53257	0.414282	110	9	19	0	9	20	2	1	2.73667	3.95912	0.699082	0.890921	1.52062	2.37658	4.0395	5.22291	2.54801	4.06286	9.26241	0	0	0	0	0	0	0	0	0	0	0
13	bridle	2	rein	7	adult	6.34	5.56	0.76	0.811691	0.319668	0.116534	1.29619	0.881577	634	0.737655	0.342563	0.0380974	1.42371	0.679199	634	10	22	15	10	28	23	1	7.96025	7.23418	3.13498	3.35951	1.14285	0.373621	12.7117	13.9623	8.64563	6.6609	26.6741	0	0	0	0	0	0	0	0	0	0	0
13	bridle	2	rein	8	adult	1.66	0.92	0.72	0.129539	0.0380693	0.0640329	0.220276	0.116534	166	0.17013	0.079793	0.072347	0.361859	0.127241	166	11	29	7	11	30	23	1	1.27039	1.66847	0.373346	0.78253	0.627971	0.709507	2.16025	3.54875	1.14285	1.24785	5.709	0	0	0	0	0	0	0	1	0	0	0
13	halter	1	rein	1	adult	8.1	7.88	0.2	0.740691	0.432532	0.0293513	1.50825	0.76765	810	1.10045	0.504321	0.106194	1.81739	1.19513	810	3	46	22	3	54	24	1	7.26396	10.7921	4.24184	4.94587	0.287848	1.04144	14.7914	17.8232	7.52834	11.7206	32.6146	0	0	0	0	1	0	0	1	0	0	0
13	halter	1	rein	2	adult	5.22	4.6	0.6	0.609772	0.374301	0.0289849	1.24824	0.643317	522	0.431679	0.184004	0.175583	0.806152	0.401296	522	4	50	17	4	55	22	1	5.98004	4.23348	3.67077	1.80453	0.284255	1.72194	12.2415	7.90593	6.30901	3.93551	20.1475	0	0	0	0	0	1	0	1	0	0	0
13	halter	1	rein	3	adult	6.7	6.48	0.2	0.565857	0.272712	0.150718	1.21224	0.525095	670	0.899228	0.419095	0.242489	1.71551	0.879372	670	5	54	21	6	1	13	1	5.54936	8.81873	2.67449	4.11007	1.47809	2.37809	11.8885	16.824	5.1496	8.624	28.7125	0	0	0	0	0	0	0	1	0	0	0
13	halter	1	rein	4	adult	4.46	3.8	0.64	0.455772	0.219184	0.0151141	0.921162	0.400684	446	0.479375	0.162662	0.143788	0.786229	0.501971	446	6	59	22	7	4	8	1	4.46976	4.70123	2.14954	1.59523	0.148224	1.41013	9.03384	7.71055	3.92951	4.92283	16.7444	0	0	0	0	0	0	0	1	0	0	0
13	halter	1	rein	5	adult	5.3	3.2	2.08	0.379899	0.173036	0.0815065	0.713653	0.359644	530	0.458414	0.151815	0.107385	0.731722	0.46426	530	8	4	11	8	9	18	2	3.72567	4.49566	1.69697	1.48885	0.799334	1.05313	6.99879	7.17599	3.52703	4.553	14.1748	0	0	0	0	0	0	0	0	0	0	0
13	halter	1	rein	6	adult	4.14	2	2.12	0.304364	0.147578	0.0289849	0.606693	0.318747	414	0.469583	0.187207	0.0380974	0.80395	0.478827	414	9	12	14	9	16	17	2	2.9849	4.6052	1.4473	1.83594	0.284255	0.373621	5.94984	7.88434	3.12596	4.69586	13.8342	0	0	0	0	0	0	0	1	0	0	0
13	halter	1	rein	7	adult	5.7	2.76	2.92	0.567147	0.312973	0.0464896	1.08402	0.550922	570	0.776357	0.352314	0.0891667	1.56032	0.758769	570	10	18	11	10	24	3	2	5.56201	7.61374	3.06933	3.45514	0.455923	0.874458	10.631	15.302	5.40289	7.44124	25.933	0	0	0	0	1	0	0	1	0	0	0
13	halter	1	rein	8	adult	6.54	2.44	4.08	0.403874	0.197288	0.0642153	0.924933	0.397753	654	0.760935	0.260033	0.142054	1.35496	0.724743	654	11	23	1	11	29	14	3	3.96079	7.46249	1.9348	2.55014	0.629759	1.39312	9.07082	13.2881	3.90076	7.10755	22.3589	0	0	0	0	0	0	0	1	0	0	0
14	bridle	1	rein	1	adult	5.86	5.64	0.2	0.685296	0.497833	0.152492	2.18442	0.549401	586	0.802267	0.622438	0.176109	2.70184	0.619227	586	3	52	7	3	58	3	1	6.7207	7.86783	4.88224	6.10425	1.49549	1.7271	21.4226	26.497	5.38798	6.07276	47.9195	0	0	0	1	0	0	0	0	0	1	0
14	bridle	1	rein	2	adult	6.14	6.04	0.08	0.682049	0.262968	0.0922306	1.11935	0.695568	614	0.803337	0.26845	0.256232	1.25053	0.861506	614	4	58	6	5	4	9	1	6.68885	7.87833	2.57893	2.63269	0.904506	2.51286	10.9775	12.264	6.82144	8.44879	23.2415	0	0	0	1	0	0	0	1	0	0	0
14	bridle	1	rein	3	adult	2.26	1.72	0.52	0.117279	0.0665148	0.0114835	0.239215	0.0990187	226	0.286398	0.0620047	0.123223	0.430029	0.293635	226	6	3	15	6	5	21	1	1.15015	2.8087	0.652311	0.60808	0.112618	1.20845	2.34598	4.21729	0.971076	2.87968	6.56328	0	0	0	0	0	0	0	0	0	0	0
14	bridle	1	rein	4	adult	3.02	-0.32	3.32	0.449575	0.293552	0.169096	1.30855	0.365256	302	0.469505	0.130424	0.208402	0.788347	0.478662	302	7	7	14	7	10	14	2	4.40898	4.60443	2.87886	1.27907	1.65832	2.0438	12.8329	7.73132	3.58207	4.69424	20.5642	0	0	0	0	0	0	0	1	1	0	0
14	bridle	1	rein	5	adult	3.54	-0.24	3.76	0.388861	0.250787	0.0299728	0.994045	0.337197	354	0.607382	0.191101	0.193782	0.960282	0.578468	354	8	11	13	8	15	1	2	3.81356	5.9566	2.45947	1.87413	0.293944	1.90042	9.7486	9.41749	3.30689	5.67304	19.1661	0	0	0	0	0	0	0	0	0	0	0
14	bridle	1	rein	6	adult	5.18	0.44	4.72	0.504731	0.431216	0.0639964	1.59743	0.277008	518	0.610944	0.331212	0.157289	1.56132	0.563255	518	9	14	10	9	19	14	2	4.9499	5.99153	4.22893	3.2482	0.627613	1.54253	15.666	15.3119	2.71661	5.52385	30.9779	0	0	0	1	0	0	1	1	1	1	1
14	bridle	1	rein	7	adult	4.38	1.44	2.92	0.381302	0.183396	0.0772795	0.801727	0.329551	438	0.798268	0.327074	0.0725329	1.52691	0.682099	438	10	19	14	10	23	23	2	3.73943	7.82861	1.79856	3.20762	0.75788	0.71133	7.86254	14.9744	3.2319	6.68935	22.8369	0	0	1	1	0	0	0	0	0	0	0
14	bridle	1	rein	8	adult	7.74	4.16	3.56	0.427406	0.170583	0.0919339	0.713653	0.452275	774	0.482129	0.239427	0.0551185	0.960282	0.444633	774	11	23	7	11	31	0	3	4.19157	4.72824	1.67291	2.34806	0.901596	0.540547	6.99879	9.41749	4.43546	4.36052	16.4163	0	0	0	0	0	0	0	1	0	0	0
14	halter	2	rein	1	adult	6.42	5.92	0.48	0.795706	0.385562	0.169096	1.54421	0.746114	642	0.830559	0.367442	0.125718	1.38799	0.719136	642	2	55	1	3	1	11	1	7.80349	8.14529	3.7812	3.6035	1.65832	1.23292	15.1441	13.612	7.31714	7.05257	28.7561	0	0	0	0	0	0	0	1	0	0	0
14	halter	2	rein	2	adult	6.02	5.64	0.36	1.05191	0.527334	0.116534	1.79277	1.13703	602	0.807843	0.581842	0.176637	1.97449	0.653734	602	4	0	21	4	6	21	1	10.3161	7.92252	5.17156	5.70612	1.14285	1.73228	17.5817	19.3638	11.1508	6.41117	36.9455	0	0	0	0	0	0	0	1	0	0	0
14	halter	2	rein	3	adult	1.02	0.2	0.8	0.22316	0.0973717	0.0468937	0.377252	0.221681	102	0.292846	0.0902519	0.123673	0.447187	0.276134	102	5	5	20	5	6	20	1	2.18853	2.87194	0.954924	0.8851	0.459887	1.21286	3.69971	4.38557	2.17403	2.70805	8.08527	0	0	0	0	0	0	0	0	0	0	0
14	halter	2	rein	4	adult	1.86	-0.32	2.16	0.241081	0.0830116	0.116966	0.414525	0.238308	186	0.259133	0.0865583	0.0893759	0.446271	0.282204	186	6	9	22	6	11	18	2	2.36428	2.54131	0.814095	0.848877	1.14709	0.87651	4.06525	4.37658	2.33708	2.76757	8.44182	0	0	0	0	0	0	0	0	0	0	0
14	halter	2	rein	5	adult	11.74	10.6	1.12	0.486403	0.309792	0.0639964	1.17177	0.435479	1174	0.59215	0.428372	0.0071674	1.54176	0.45928	1174	7	11	2	7	22	20	1	4.77015	5.80721	3.03813	4.20104	0.627613	0.0702907	11.4915	15.1201	4.27075	4.50416	26.6116	0	0	0	0	0	0	0	1	0	0	0
14	halter	2	rein	6	adult	3.18	-0.24	3.4	0.217877	0.103657	0.0114835	0.444013	0.225428	318	0.283448	0.11936	0.0721413	0.515489	0.293739	318	8	19	1	8	22	5	2	2.13672	2.77977	1.01656	1.17056	0.112618	0.707489	4.35444	5.0554	2.21077	2.8807	9.40984	0	0	0	0	0	0	0	0	0	0	0
14	halter	2	rein	7	adult	3.26	-0.64	3.88	0.137585	0.0879139	0	0.379585	0.134052	326	0.247314	0.113152	0.0551185	0.507356	0.233402	326	9	22	16	9	25	22	3	1.3493	2.42541	0.862171	1.10968	0	0.540547	3.72259	4.97564	1.31465	2.28897	8.69823	0	0	0	0	0	0	0	0	0	0	0
14	halter	2	rein	8	adult	5.02	0.28	4.72	0.198546	0.104412	0.0180736	0.481425	0.186621	502	0.29411	0.129001	0.0413019	0.521844	0.321496	502	10	23	3	10	28	3	3	1.94714	2.88434	1.02397	1.26511	0.177247	0.405048	4.72134	5.11773	1.8302	3.15291	9.83906	0	0	0	0	0	0	0	0	0	0	0
15	bridle	1	rein	1	adult	6.1	5.72	0.36	1.36925	0.435452	0.362029	2.1348	1.45615	610	1.13524	0.471255	0.310687	2.00285	1.0517	610	2	45	19	2	51	21	1	13.4283	11.1333	4.27048	4.6216	3.55042	3.04691	20.936	19.6419	14.2805	10.314	40.5779	0	0	0	1	0	0	0	0	0	0	0
15	bridle	1	rein	2	adult	5.38	4.92	0.44	0.891179	0.623498	0.151572	2.19445	0.693604	538	0.852875	0.449195	0.147826	1.73353	0.831782	538	3	50	24	3	56	8	1	8.73979	8.36414	6.11464	4.40525	1.48647	1.44973	21.521	17.0007	6.80218	8.15729	38.5217	0	0	0	0	0	1	0	0	0	0	0
15	bridle	1	rein	3	adult	2.54	2.16	0.36	0.513596	0.134438	0.211861	0.713069	0.564134	254	0.403879	0.103484	0.16542	0.556285	0.447187	254	4	58	12	5	1	0	1	5.03683	3.96084	1.31844	1.01487	2.07772	1.62227	6.99307	5.45549	5.53246	4.38557	12.4486	0	0	0	0	0	0	0	0	0	0	0
15	bridle	1	rein	4	adult	2.78	2.6	0.16	0.678436	0.254582	0.210778	1.17238	0.608053	278	0.387956	0.153788	0.0721413	0.662722	0.430118	278	6	2	0	6	4	19	1	6.65342	3.80469	2.49669	1.5082	2.0671	0.707489	11.4975	6.49932	5.96317	4.21816	17.9968	0	0	0	0	0	0	0	1	0	0	0
15	bridle	1	rein	5	adult	3.66	-0.6	4.24	0.157758	0.0676064	0.0458715	0.337788	0.151572	366	0.230704	0.115984	0.037497	0.511984	0.196299	366	7	6	9	7	10	0	2	1.54713	2.26251	0.663016	1.13745	0.449862	0.367733	3.31269	5.02103	1.48647	1.9251	8.33372	0	0	0	0	0	0	0	0	0	0	0
15	bridle	1	rein	6	adult	8.74	6.16	2.56	0.427124	0.172925	0.0767512	0.795054	0.433434	874	0.469592	0.190963	0.0721413	0.890005	0.432887	874	8	9	17	8	18	10	2	4.1888	4.60529	1.69587	1.87278	0.752699	0.707489	7.79709	8.72828	4.25068	4.24533	16.5254	0	0	0	0	1	0	0	1	0	0	0
15	bridle	1	rein	7	adult	7.5	1	6.48	0.389252	0.177325	0.0676288	0.731263	0.388684	750	0.312247	0.128186	0.0380974	0.566738	0.324769	750	9	15	17	9	23	4	3	3.8174	3.06221	1.73902	1.25712	0.663236	0.373621	7.17149	5.558	3.81182	3.18501	12.7295	0	0	0	0	0	0	0	0	0	0	0
15	bridle	1	rein	8	adult	8.26	7.92	0.32	0.982277	0.429674	0.116011	1.82295	0.999498	826	0.999987	0.480732	0.202097	2.00561	1.01848	826	10	21	19	10	30	0	1	9.63319	9.80687	4.21381	4.71453	1.13772	1.98196	17.8776	19.669	9.80207	9.98821	37.5467	0	0	0	0	0	0	0	1	0	0	0
15	halter	2	rein	1	adult	2.58	2.4	0.16	0.334194	0.150304	0.0815065	0.537706	0.393663	258	0.208456	0.135541	0.0380974	0.473788	0.208615	258	3	32	5	3	34	19	1	3.27744	2.04433	1.47403	1.32925	0.799334	0.373621	5.27329	4.64644	3.86065	2.04589	9.91973	0	0	0	0	0	0	0	1	0	0	0
15	halter	2	rein	2	adult	3.06	2.24	0.8	0.589092	0.192682	0.264691	0.942787	0.607014	306	0.489629	0.105251	0.242089	0.686393	0.506132	306	4	37	20	4	40	21	1	5.77723	4.80179	1.88963	1.0322	2.59582	2.37416	9.24591	6.73145	5.95298	4.96363	15.9774	0	0	0	0	0	1	0	0	0	0	0
15	halter	2	rein	3	adult	3.78	1.4	2.36	0.527276	0.239112	0.0891774	0.978079	0.493843	378	0.336777	0.166243	0.0964882	0.719735	0.305578	378	5	42	8	5	46	2	2	5.17099	3.30277	2.34497	1.63035	0.874562	0.94626	9.59202	7.05844	4.84312	2.9968	16.6505	0	0	0	0	0	0	0	0	0	0	0
15	halter	2	rein	4	adult	4.26	1.8	2.44	0.327845	0.117013	0.134052	0.739681	0.30739	426	0.304142	0.13544	0.106194	0.631103	0.304217	426	6	45	15	6	49	21	2	3.21517	2.98272	1.14754	1.32826	1.31465	1.04144	7.25405	6.18923	3.01457	2.98346	13.4433	0	0	0	0	0	0	0	0	0	0	0
15	halter	2	rein	5	adult	5.62	2.4	3.2	0.402379	0.190668	0.0815065	0.889869	0.344476	562	0.451289	0.189975	0.0721413	0.85192	0.423908	562	7	51	13	7	57	3	2	3.94613	4.42579	1.86988	1.86308	0.799334	0.707489	8.72695	8.35478	3.37828	4.15727	17.0817	0	0	0	0	0	0	0	1	0	0	0
15	halter	2	rein	6	adult	4.38	1.8	2.56	0.598597	0.346139	0.0505804	1.20672	0.564307	438	0.412278	0.15904	0.0429023	0.754814	0.41305	438	8	56	9	9	0	18	2	5.87044	4.04321	3.39459	1.5597	0.496042	0.420742	11.8343	7.40246	5.53416	4.05078	19.2367	0	0	0	0	0	0	0	0	0	0	0
15	halter	2	rein	7	adult	3.18	0.12	3.04	0.388393	0.210441	0.0990187	0.780045	0.375573	318	0.288229	0.149326	0.0389839	0.560427	0.327004	318	10	1	13	10	4	17	2	3.80897	2.82666	2.0638	1.46444	0.971076	0.382315	7.6499	5.49611	3.68325	3.20693	13.146	0	0	0	0	0	0	0	0	0	0	0
15	halter	2	rein	8	adult	9.62	2.48	7.12	0.74611	0.5079	0.0301109	1.79071	0.678442	962	0.455367	0.365772	0.0383104	1.45614	0.347747	962	11	6	14	11	16	4	2	7.3171	4.46579	4.98097	3.58712	0.295297	0.37571	17.5615	14.2803	6.65348	3.41035	31.8418	0	1	0	0	0	1	0	1	0	0	0
16	bridle	2	rein	1	young	0.14	-0.72	0.84	0.00210057	0.00421319	0	0.0114835	0	14	0.0567241	0.0187549	0.0300132	0.0866776	0.0546892	14	3	8	1	3	8	4	1	0.0206003	0.556293	0.0413188	0.183929	0	0.294339	0.112618	0.850047	0	0.536337	0.962666	0	0	0	0	0	0	0	0	0	0	0
16	bridle	2	rein	2	young	3.74	3.6	0.12	0.525188	0.305342	0.0528229	1.08216	0.528302	374	0.916396	0.458158	0.140255	2.09586	0.839889	374	4	8	17	4	12	10	1	5.15052	8.98709	2.99449	4.49315	0.518034	1.37548	10.6128	20.5541	5.18105	8.23679	31.1669	0	1	1	1	0	0	0	0	0	0	0
16	bridle	2	rein	3	young	0.34	-0.36	0.68	0.00854495	0.011393	0	0.0289849	0	34	0.175521	0.0594407	0.0649348	0.26048	0.157349	34	5	14	1	5	14	9	1	0.0838004	1.72134	0.111732	0.582935	0	0.636816	0.284255	2.55453	0	1.54312	2.83878	0	0	0	0	0	0	0	0	0	0	0
16	bridle	2	rein	4	young	2.1	1.68	0.4	0.528577	0.195785	0.189302	0.836976	0.538802	210	0.775613	0.142326	0.442568	0.975425	0.822745	210	6	32	24	6	35	1	1	5.18376	7.60643	1.92007	1.39579	1.85649	4.34027	8.20822	9.56599	5.28403	8.06866	17.7742	0	0	0	0	0	0	0	0	0	0	0
16	bridle	2	rein	5	young	3.54	1.56	1.96	0.186816	0.0991934	0.0301362	0.414703	0.151572	354	0.297302	0.129056	0.0380974	0.618005	0.327743	354	7	35	4	7	38	17	2	1.8321	2.91564	0.97279	1.26565	0.295546	0.373621	4.067	6.06078	1.48647	3.21417	10.1278	0	0	0	0	1	0	0	1	0	0	0
16	bridle	2	rein	6	young	3.66	2.2	1.44	0.356466	0.217913	0.0464896	0.713653	0.31871	366	0.406723	0.227376	0.0721413	0.766001	0.381647	366	8	41	18	8	45	9	2	3.49587	3.98873	2.13707	2.22988	0.455923	0.707489	6.99879	7.51218	3.12559	3.74281	14.511	0	0	0	0	0	0	0	0	0	0	0
16	bridle	2	rein	7	young	3.34	0.4	2.92	0.0643662	0.0539748	0	0.252693	0.0465707	334	0.181396	0.133775	0.0210789	0.686393	0.140255	334	9	44	13	9	47	21	3	0.631239	1.77895	0.529331	1.31194	0	0.206721	2.47816	6.73145	0.456719	1.37548	9.20961	0	0	0	0	0	0	0	0	0	0	0
16	bridle	2	rein	8	young	8.46	3.56	4.88	0.55787	0.290632	0.0664129	1.13628	0.555289	846	0.591388	0.318414	0.0590844	1.21402	0.529428	846	10	48	1	10	56	12	2	5.47103	5.79974	2.85023	3.12269	0.651312	0.579441	11.1435	11.9059	5.44572	5.1921	23.0494	0	0	0	1	1	0	0	0	0	0	0
16	halter	1	rein	1	young	4.98	4.44	0.52	0.654923	0.37518	0.0826257	1.47137	0.621946	498	0.90917	0.472292	0.0287842	2.31921	0.878223	498	3	43	9	3	48	8	1	6.42283	8.91623	3.67939	4.63176	0.810311	0.282287	14.4297	22.7445	6.09943	8.61273	37.1742	0	0	0	0	0	0	0	1	1	1	0
16	halter	1	rein	2	young	10.7	10.44	0.24	1.00893	0.710674	0	2.64728	1.15991	1070	1.55771	0.903205	0.0898556	3.30902	1.39366	1070	4	47	16	4	58	8	1	9.89456	15.2765	6.96958	8.85773	0	0.881214	25.9618	32.4516	11.3753	13.6677	58.4134	1	0	0	0	0	1	1	1	0	1	0
16	halter	1	rein	3	young	6.02	5.24	0.76	0.623855	0.274153	0.116534	1.22542	0.627342	602	0.790959	0.263991	0.31139	1.35496	0.796006	602	5	52	19	5	58	19	1	6.11814	7.75693	2.68862	2.58896	1.14285	3.0538	12.0177	13.2881	6.15234	7.80643	25.3058	0	0	0	0	0	0	0	1	0	0	0
16	halter	1	rein	4	young	15.1	15.88	-0.8	0.487665	0.62246	0	2.39748	0.240932	1510	1.39671	0.842897	0.0561984	3.53633	1.50365	1510	6	55	24	7	11	1	1	4.78253	13.6975	6.10446	8.26629	0	0.551138	23.5121	34.6808	2.36282	14.7463	58.1929	1	0	0	0	0	0	1	1	0	0	0
16	halter	1	rein	5	young	9.34	9.04	0.28	1.46616	1.54394	0	5.72855	0.718805	934	1.84881	1.09975	0.004062	4.90189	1.51769	934	7	59	20	8	9	3	1	14.3786	18.1313	15.1414	10.7852	0	0.0398361	56.1799	48.0728	7.04932	14.8839	104.253	1	0	0	0	0	1	1	1	0	1	0
16	halter	1	rein	6	young	4.14	3.44	0.68	0.54588	0.187812	0.180291	0.925145	0.524976	414	0.671573	0.238413	0.289083	1.11192	0.693813	414	9	2	22	9	7	0	1	5.35344	6.58611	1.84187	2.33812	1.76811	2.83504	9.07289	10.9046	5.14844	6.80423	19.9775	0	0	0	0	0	0	0	1	0	0	0
16	halter	1	rein	7	young	0.5	-0.2	0.68	0.0500253	0.0186487	0.0114835	0.0815065	0.050572	50	0.284407	0.0716569	0.128745	0.408578	0.292738	50	10	8	22	10	9	9	1	0.490598	2.78918	0.182888	0.702739	0.112618	1.2626	0.799334	4.00693	0.49596	2.87088	4.80626	0	0	0	0	0	0	0	0	0	0	0
16	halter	1	rein	8	young	0.22	-0.68	0.88	0.328798	0.0793194	0.170872	0.409695	0.363918	22	0.426077	0.060055	0.285486	0.495965	0.44111	22	11	19	15	11	19	20	1	3.22453	4.17854	0.777885	0.588959	1.67574	2.79976	4.01788	4.86393	3.56894	4.32596	8.8818	0	0	0	0	0	0	0	0	0	0	0
17	bridle	1	rein	1	adult	4.5	4.64	-0.16	0.702015	0.336422	0.151572	1.3222	0.747466	450	0.756522	0.364305	0.216487	1.38933	0.720599	450	2	46	1	2	50	13	1	6.88466	7.41922	3.29929	3.57274	1.48647	2.12309	12.9668	13.6252	7.3304	7.06691	26.592	0	0	0	0	0	0	0	0	0	0	0
17	bridle	1	rein	2	adult	7.5	7.28	0.2	1.24415	0.654567	0.177178	2.34366	1.24065	750	1.24272	0.71754	0.165677	2.45047	1.2387	750	3	49	19	3	57	6	1	12.2014	12.1874	6.41934	7.03691	1.73758	1.62479	22.9843	24.0318	12.1671	12.148	47.016	0	0	0	0	0	0	0	1	0	0	0
17	bridle	1	rein	3	adult	7.58	7.08	0.48	1.17722	0.780591	0.0913862	2.75642	1.18116	758	1.17739	0.727754	0.157289	2.50841	1.04771	758	4	54	6	5	1	20	1	11.545	11.5466	7.65526	7.13708	0.896225	1.54253	27.0322	24.6	11.5836	10.2749	51.6322	0	0	0	1	0	0	0	1	0	0	0
17	bridle	1	rein	4	adult	0.58	0.4	0.16	0.0582133	0.0220019	0.0114835	0.0916822	0.0627533	58	0.126603	0.0273543	0.0791186	0.183785	0.122957	58	5	57	4	5	57	18	1	0.570898	1.24159	0.215773	0.268263	0.112618	0.775916	0.899128	1.80238	0.615422	1.20584	2.70151	0	0	0	0	0	0	0	0	0	0	0
17	bridle	1	rein	5	adult	0.42	0.08	0.32	0.000401344	0.00191322	0	0.0114835	0	42	0.080209	0.0295191	0.0295802	0.123223	0.089206	42	7	0	19	7	1	4	1	0.00393598	0.78661	0.0187629	0.289493	0	0.290093	0.112618	1.20845	0	0.874843	1.32107	0	0	0	0	0	0	0	0	0	0	0
17	bridle	1	rein	6	adult	3.34	0.08	3.24	0.124748	0.0669048	0.0224996	0.273405	0.116534	334	0.223594	0.0983362	0.0797813	0.445087	0.185567	334	8	4	7	8	7	15	3	1.2234	2.19278	0.656135	0.964383	0.220654	0.782415	2.68128	4.36497	1.14285	1.81986	7.04625	0	0	0	0	0	0	0	0	0	0	0
17	bridle	1	rein	7	adult	5.22	0.12	5.08	0.322589	0.207169	0.0142318	0.748875	0.354563	522	0.599899	0.319585	0.0360076	1.12096	0.578611	522	9	6	24	9	12	4	2	3.16363	5.88321	2.0317	3.13417	0.139572	0.353126	7.34421	10.9932	3.4772	5.67444	18.3374	0	0	0	0	0	0	0	1	0	0	0
17	bridle	1	rein	8	adult	3.82	1.24	2.56	0.298052	0.0940712	0.0491013	0.484974	0.309311	382	0.372279	0.175285	0.057704	0.701488	0.389204	382	10	11	2	10	14	22	2	2.92299	3.65094	0.922556	1.71902	0.481537	0.565903	4.75614	6.8795	3.03341	3.81692	11.6356	0	0	0	0	0	0	0	0	0	0	0
17	halter	2	rein	1	adult	0.46	0.24	0.2	0.0885482	0.0265673	0.0298194	0.116534	0.08926	46	0.157858	0.0292445	0.072953	0.190245	0.169514	46	2	48	14	2	49	0	1	0.868393	1.54811	0.260545	0.286801	0.292439	0.71545	1.14285	1.86573	0.875373	1.66242	3.00858	0	0	0	0	0	0	0	0	0	0	0
17	halter	2	rein	2	adult	1.46	-0.16	1.6	0.0427726	0.033965	0	0.116534	0.0368565	146	0.113822	0.0647218	0.0210789	0.217659	0.108251	146	3	53	4	3	54	15	2	0.419471	1.11625	0.333095	0.634727	0	0.206721	1.14285	2.13458	0.361452	1.06162	3.27743	0	0	0	0	0	0	0	0	0	0	0
17	halter	2	rein	3	adult	3.1	2.56	0.52	0.553413	0.122146	0.239215	0.776527	0.574085	310	0.547419	0.161279	0.278668	0.806152	0.600914	310	4	58	7	5	1	9	1	5.42732	5.36853	1.19789	1.58167	2.34598	2.7329	7.6154	7.90593	5.63005	5.89317	15.5213	0	0	0	0	0	0	0	0	0	0	0
17	halter	2	rein	4	adult	3.58	1.72	1.84	0.211305	0.100448	0.0464896	0.413946	0.220997	358	0.300593	0.133781	0.0380974	0.649062	0.310687	358	6	0	1	6	3	15	2	2.07227	2.94792	0.985097	1.31199	0.455923	0.373621	4.05957	6.36535	2.16732	3.04691	10.4249	0	0	0	0	0	0	0	0	0	0	0
17	halter	2	rein	5	adult	3.1	1.16	1.92	0.179312	0.0744333	0.0510712	0.344476	0.175102	310	0.330712	0.167276	0.0891667	0.613104	0.341354	310	7	2	14	7	5	16	2	1.75851	3.24329	0.729968	1.64047	0.500855	0.874458	3.37828	6.01272	1.71722	3.34766	9.39099	0	0	0	0	0	0	0	0	0	0	0
17	halter	2	rein	6	adult	3.7	0.12	3.56	0.14596	0.101065	0.0117097	0.375798	0.111914	370	0.288011	0.184878	0.0215189	0.686393	0.242489	370	8	7	5	8	10	22	3	1.43143	2.82453	0.991146	1.8131	0.114837	0.211036	3.68545	6.73145	1.09755	2.37809	10.4169	0	0	0	0	0	0	0	0	0	0	0
17	halter	2	rein	7	adult	4.06	3.6	0.44	0.414569	0.194989	0.0709579	0.76258	0.458667	406	0.561617	0.138253	0.227087	0.823269	0.53257	406	9	9	3	9	13	4	1	4.06568	5.50778	1.91226	1.35585	0.695884	2.22704	7.47862	8.0738	4.49815	5.22291	15.5524	0	0	0	0	0	0	0	1	0	0	0
17	halter	2	rein	8	adult	3.78	0.8	2.96	0.165498	0.08365	0.0320087	0.308568	0.169238	378	0.287554	0.148976	0.0721413	0.614922	0.248276	378	10	14	5	10	17	24	3	1.62304	2.82004	0.820356	1.46101	0.313909	0.707489	3.02613	6.03054	1.65972	2.43484	9.05667	0	0	0	0	0	0	0	0	0	0	0
18	bridle	2	rein	1	adult	1.5	0.6	0.88	0.136591	0.0270758	0.0639964	0.186621	0.133738	150	0.209499	0.0384956	0.117567	0.275633	0.208522	150	2	50	22	2	52	9	1	1.33955	2.05456	0.265532	0.377527	0.627613	1.15298	1.8302	2.70314	1.31157	2.04497	4.53333	0	0	0	0	0	0	0	0	0	0	0
18	bridle	2	rein	2	adult	2.02	-0.04	2.04	0.0420846	0.0327672	0	0.116534	0.0289849	202	0.191624	0.0438401	0.0967488	0.308444	0.181887	202	3	54	12	3	56	12	2	0.412724	1.87926	0.321348	0.42994	0	0.948815	1.14285	3.02491	0.284255	1.78377	4.16777	0	0	0	0	0	0	0	0	0	0	0
18	bridle	2	rein	3	adult	2.46	-1.28	3.72	0.145286	0.0763217	0.0289849	0.291834	0.118247	246	0.325823	0.137199	0.0551185	0.547505	0.335698	246	4	58	7	5	0	18	3	1.42482	3.19534	0.748487	1.34551	0.284255	0.540547	2.86201	5.36938	1.15965	3.29219	8.2314	0	0	0	0	0	0	0	0	0	0	0
18	bridle	2	rein	4	adult	4.22	0.4	3.8	0.0826898	0.08485	0	0.344476	0.0546834	422	0.301268	0.198763	0.004062	0.652195	0.258594	422	6	2	16	6	6	21	3	0.810939	2.95453	0.832124	1.94927	0	0.0398361	3.37828	6.39607	0.53628	2.53603	9.77435	0	0	0	0	0	0	0	0	0	0	0
18	bridle	2	rein	5	adult	13.58	1.84	11.72	1.31871	1.13293	0	3.9087	0.919165	1358	1.29962	0.892419	0.0602193	3.49296	1.21833	1358	7	7	4	7	20	18	2	12.9325	12.7454	11.1106	8.75195	0	0.590571	38.3326	34.2554	9.01425	11.9481	72.5881	0	0	0	1	0	0	0	1	0	1	0
18	bridle	2	rein	6	adult	2.9	-0.52	3.4	0.314785	0.284062	0	0.942787	0.278048	290	0.649461	0.216747	0.298155	1.04598	0.703513	290	8	12	17	8	15	14	2	3.0871	6.36927	2.7858	2.12564	0	2.92401	9.24591	10.258	2.72681	6.89936	19.5039	0	0	0	0	0	0	1	1	0	1	0
18	bridle	2	rein	7	adult	6.98	5.08	1.88	1.05868	1.14712	0	3.87252	0.526113	698	0.883267	0.866443	0.0551185	3.3415	0.53257	698	9	17	2	9	24	1	2	10.3824	8.6622	11.2498	8.4972	0	0.540547	37.9778	32.7701	5.15959	5.22291	70.748	0	0	0	0	0	0	1	0	0	1	0
18	bridle	2	rein	8	adult	2.46	0.12	2.32	0.154053	0.147688	0.0130917	0.587645	0.0990187	246	0.353343	0.168214	0.0721413	0.583825	0.359271	246	10	20	8	10	22	19	2	1.5108	3.46524	1.44838	1.64968	0.128391	0.707489	5.76304	5.72557	0.971076	3.52337	11.4886	0	0	0	0	0	0	0	0	0	0	0
18	halter	1	rein	1	adult	5.38	4.8	0.56	0.779873	0.418461	0.0464896	1.43524	0.739433	538	0.601317	0.293633	0.195193	1.1489	0.541591	538	2	36	23	2	42	7	1	7.64821	5.89712	4.10384	2.87965	0.455923	1.91426	14.0754	11.2673	7.25162	5.31138	25.3426	0	0	0	0	0	0	0	1	0	0	0
18	halter	1	rein	2	adult	5.54	5.76	-0.24	0.839946	0.383682	0.0890979	1.40242	0.874117	554	1.13096	0.502597	0.293635	1.88099	1.15285	554	3	40	20	3	46	8	1	8.23735	11.0913	3.76277	4.92897	0.873783	2.87968	13.7535	18.4469	8.57246	11.306	32.2004	0	0	0	0	0	0	0	1	0	0	0
18	halter	1	rein	3	adult	4.82	3	1.8	0.658196	0.330912	0.106817	1.19006	0.616944	482	0.477972	0.216124	0.0638683	0.927823	0.53257	482	4	47	3	4	51	23	2	6.45493	4.68747	3.24525	2.11953	1.04755	0.626357	11.6709	9.09916	6.05037	5.22291	20.77	0	0	0	0	0	0	0	1	0	0	0
18	halter	1	rein	4	adult	3.66	2.92	0.72	0.826846	0.348324	0.168101	1.29619	0.959425	366	0.515587	0.14841	0.0971967	0.857509	0.53257	366	5	51	18	5	55	9	1	8.10888	5.05636	3.41601	1.45545	1.64856	0.953208	12.7117	8.40959	9.40908	5.22291	21.1213	0	0	0	0	0	0	0	1	0	0	0
18	halter	1	rein	5	adult	2.3	1.56	0.72	0.298258	0.140803	0.0471633	0.520126	0.303259	230	0.320371	0.0848285	0.167785	0.543264	0.310687	230	6	55	9	6	57	16	1	2.92502	3.14188	1.38086	0.831913	0.462531	1.64547	5.10088	5.32779	2.97406	3.04691	10.4287	0	0	0	0	0	0	0	1	0	0	0
18	halter	1	rein	6	adult	3.82	1.68	2.12	0.299889	0.139031	0.0639964	0.536916	0.313962	382	0.326298	0.146016	0.0773067	0.583825	0.3254	382	8	0	13	8	4	8	2	2.94101	3.20001	1.36348	1.43198	0.627613	0.758147	5.26553	5.72557	3.07902	3.1912	10.9911	0	0	0	0	0	0	0	0	0	0	0
18	halter	1	rein	7	adult	1.74	-0.24	1.96	0.125909	0.083375	0	0.306429	0.110452	174	0.296843	0.0921017	0.0928484	0.476742	0.29339	174	9	4	4	9	5	22	2	1.23479	2.91114	0.817658	0.903242	0	0.910565	3.00515	4.67541	1.0832	2.87727	7.68056	0	0	0	0	0	0	0	0	0	0	0
18	halter	1	rein	8	adult	3.38	-0.4	3.76	0.109169	0.0821403	0	0.309378	0.0819403	338	0.167741	0.09191	0.00650987	0.387617	0.157289	338	10	6	15	10	9	24	2	1.07062	1.64504	0.80555	0.901362	0	0.0638423	3.03407	3.80136	0.803588	1.54253	6.83543	0	0	0	0	0	0	0	0	0	0	0
19	bridle	2	rein	1	adult	3.9	3	0.88	0.621289	0.178688	0.34708	1.05893	0.59115	390	0.492421	0.194207	0.130693	1.08126	0.489774	390	4	4	24	4	8	21	1	6.09298	4.82917	1.7524	1.90459	3.40381	1.2817	10.385	10.604	5.79741	4.80321	20.9889	0	0	1	1	0	0	0	0	0	1	1
19	bridle	2	rein	2	adult	3.66	2.6	1.04	0.382027	0.173658	0.0421361	0.801727	0.379585	366	0.917358	0.293855	0.166698	1.52129	0.899686	366	5	12	23	5	16	14	1	3.74654	8.99653	1.70306	2.88184	0.413229	1.63481	7.86254	14.9193	3.72259	8.82322	22.7819	0	0	1	1	0	0	0	0	0	0	0
19	bridle	2	rein	3	adult	5.38	4.44	0.92	0.282941	0.197631	0	0.796427	0.295084	538	0.363875	0.174548	0.0380974	0.920004	0.348879	538	6	20	11	6	25	20	1	2.7748	3.56852	1.93816	1.71179	0	0.373621	7.81056	9.02248	2.89389	3.42145	16.833	0	0	1	1	0	0	0	0	0	1	1
19	bridle	2	rein	4	adult	1.34	0.64	0.68	0.459451	0.141087	0.0860344	0.678442	0.413529	134	0.500865	0.221413	0.183135	0.926016	0.381069	134	7	25	10	7	26	18	1	4.50583	4.91198	1.38364	2.1714	0.843739	1.79601	6.65348	9.08144	4.05548	3.73714	15.7349	0	0	1	1	0	0	0	0	0	0	0
19	bridle	2	rein	5	adult	2.82	0.76	2.04	0.260615	0.136947	0.039417	0.530718	0.21925	282	0.309016	0.180819	0.0189134	0.682573	0.25561	282	8	30	3	8	32	23	2	2.55585	3.03052	1.34304	1.77329	0.386563	0.185484	5.20475	6.69399	2.15018	2.50677	11.8987	0	0	1	1	0	0	0	0	0	0	0
19	bridle	2	rein	6	adult	5.34	2.2	3.12	0.261403	0.275146	0	1.11935	0.202364	534	0.493781	0.374635	0.0577493	1.73353	0.3448	534	9	33	22	9	39	5	3	2.56358	4.84251	2.69835	3.67405	0	0.566347	10.9775	17.0007	1.98459	3.38145	27.9782	0	0	1	1	0	0	0	0	0	0	1
19	bridle	2	rein	7	adult	3.78	0.76	3	0.104045	0.111571	0	0.327388	0.0453597	378	0.329	0.17877	0.00454764	0.600386	0.395984	378	10	39	5	10	42	24	3	1.02037	3.2265	1.09418	1.7532	0	0.0445987	3.2107	5.88799	0.444842	3.88341	9.09868	0	0	1	1	0	0	0	0	0	0	0
19	bridle	2	rein	8	adult	4.34	1.04	3.28	0.193647	0.132093	0.0115931	0.467332	0.177764	434	0.319649	0.19225	0.004062	0.823269	0.340709	434	11	44	14	11	48	22	3	1.8991	3.1348	1.29544	1.8854	0.113694	0.0398361	4.58312	8.0738	1.74333	3.34134	12.6569	0	0	1	1	0	0	0	0	0	0	0
19	halter	1	rein	1	adult	7.38	7	0.36	0.682346	0.36961	0.0531997	1.54421	0.619757	738	1.35788	0.867439	0	3.10149	1.01114	738	2	43	2	2	50	11	1	6.69176	13.3167	3.62476	8.50697	0.521729	0	15.1441	30.4163	6.07796	9.91629	45.5604	1	0	0	0	0	0	0	1	0	0	0
19	halter	1	rein	2	adult	0.5	-0.44	0.92	0	0	0	0	0	50	0.106591	0.0413864	0.0137476	0.15764	0.114381	50	3	46	16	3	47	3	1	0	1.04534	0	0.405876	0	0.134823	0	1.54597	0	1.12174	1.54597	0	0	0	0	0	0	0	0	0	0	0
19	halter	1	rein	3	adult	1.26	-0.88	2.12	0.0167854	0.0145044	0	0.0459376	0.0133697	126	0.210974	0.0935687	0.0515987	0.378921	0.191362	126	4	50	0	4	51	6	2	0.164615	2.06903	0.142245	0.917628	0	0.506029	0.45051	3.71607	0.131116	1.87669	4.16658	0	0	0	0	0	0	0	0	0	0	0
19	halter	1	rein	4	adult	8.18	2.4	5.76	0.305429	0.26433	0.0188094	0.941946	0.207166	818	1.28235	1.0006	0	3.96742	1.18329	818	6	0	21	6	9	0	2	2.99535	12.576	2.59229	9.81286	0.184464	0	9.23766	38.9085	2.03167	11.6046	48.1462	1	0	0	0	0	0	0	0	0	0	0
19	halter	1	rein	5	adult	4.42	3.8	0.6	1.25301	1.32326	0.0999482	4.12051	0.50535	442	0.703356	0.469008	0.0345987	1.61187	0.653033	442	7	11	17	7	16	2	1	12.2883	6.89781	12.9773	4.59956	0.980192	0.339309	40.4098	15.8076	4.95597	6.40429	56.2175	0	0	0	0	0	1	0	0	0	0	0
19	halter	1	rein	6	adult	2.14	1.96	0.16	1.03352	0.379446	0.189937	1.59743	1.04054	214	1.15519	0.365652	0.368314	1.79132	1.14546	214	8	21	9	8	23	12	1	10.1357	11.329	3.72123	3.58594	1.86271	3.61205	15.666	17.5675	10.2046	11.2336	33.2335	0	0	0	0	0	0	0	0	0	0	0
19	halter	1	rein	7	adult	1.42	-1.24	2.64	0	0	0	0	0	142	0.320158	0.168289	0.0721413	0.644041	0.315021	142	9	26	13	9	27	23	3	0	3.13979	0	1.65041	0	0.707489	0	6.31611	0	3.08941	6.31611	0	0	0	0	0	0	0	0	0	0	0
19	halter	1	rein	8	adult	4.06	2.24	1.8	0.21494	0.159504	0.0264901	0.555289	0.139998	406	0.560543	0.249241	0.0605306	0.960282	0.597293	406	10	33	10	10	37	11	2	2.10792	5.49725	1.56426	2.44431	0.259789	0.593624	5.44572	9.41749	1.37296	5.85765	14.8632	0	0	0	0	0	0	0	0	0	0	0
20	bridle	1	rein	1	young	3.22	2.92	0.28	0.308121	0.152217	0	0.643242	0.274291	322	0.510848	0.229106	0	0.969776	0.530208	322	2	37	14	2	40	19	1	3.02175	5.00989	1.4928	2.24684	0	0	6.30828	9.51059	2.68997	5.19975	15.8189	0	0	0	1	1	0	1	1	0	0	0
20	bridle	1	rein	2	young	3.5	3.04	0.44	0.173619	0.156662	0	0.444047	0.134052	350	0.433256	0.298782	0.004062	0.960282	0.428949	350	3	43	3	3	46	15	1	1.70268	4.24894	1.53638	2.93015	0	0.0398361	4.35477	9.41749	1.31465	4.2067	13.7723	0	0	0	1	1	0	0	1	0	0	0
20	bridle	1	rein	3	young	1.14	-0.32	1.44	0	0	0	0	0	114	0.0453059	0.0245671	0	0.112108	0.044344	114	4	48	21	4	49	24	2	0	0.444315	0	0.24093	0	0	0	1.09945	0	0.434882	1.09945	0	0	0	0	0	0	0	0	0	0	0
20	bridle	1	rein	4	young	3.46	1.68	1.76	0.725216	0.580346	0	2.11311	0.625646	346	0.409689	0.200769	0.00903577	0.840388	0.376514	346	6	1	5	6	4	16	2	7.11219	4.01782	5.69145	1.96895	0	0.0886138	20.7233	8.24169	6.13571	3.69248	28.965	0	0	1	0	0	1	0	0	0	0	0
20	bridle	1	rein	5	young	0.22	-1.12	1.32	0	0	0	0	0	22	0.229058	0.0516352	0.160432	0.335179	0.228677	22	7	8	17	7	8	22	1	0	2.24638	0	0.506387	0	1.57336	0	3.2871	0	2.24264	3.2871	0	0	0	0	0	0	0	0	0	0	0
20	bridle	1	rein	6	young	0.5	-0.88	1.36	0	0	0	0	0	50	0.0241361	0.0140965	0	0.0551185	0.0210789	50	8	19	2	8	19	14	2	0	0.236703	0	0.138244	0	0	0	0.540547	0	0.206721	0.540547	0	0	0	0	0	0	0	0	0	0	0
20	bridle	1	rein	7	young	1.42	-0.2	1.6	0	0	0	0	0	142	0.288767	0.118751	0.0891667	0.583825	0.242489	142	9	26	1	9	27	11	2	0	2.83194	0	1.16459	0	0.874458	0	5.72557	0	2.37809	5.72557	0	0	0	0	0	0	0	0	0	0	0
20	bridle	1	rein	8	young	1.38	-0.44	1.8	0.00302676	0.00880945	0	0.0289849	0	138	0.0739176	0.0909164	0	0.311394	0.0379739	138	10	27	17	10	29	1	2	0.0296834	0.72491	0.0863943	0.891617	0	0	0.284255	3.05384	0	0.37241	3.3381	0	0	0	0	0	0	0	1	0	0	0
20	halter	2	rein	1	young	0.82	-0.52	1.32	0	0	0	0	0	82	0.0278519	0.0213732	0	0.0779437	0.0270159	82	2	43	24	2	44	19	1	0	0.273144	0	0.209607	0	0	0	0.764394	0	0.264945	0.764394	1	0	0	0	0	0	0	0	0	0	0
20	halter	2	rein	2	young	9.82	2.6	7.2	0.0529876	0.145283	0	1.13141	0	982	0.517754	0.418598	0.0210789	2.02677	0.42531	982	3	47	24	3	57	19	2	0.51965	5.07761	1.42479	4.10519	0	0.206721	11.0957	19.8766	0	4.17102	30.9723	1	1	0	0	0	1	0	0	0	0	0
20	halter	2	rein	3	young	1.78	0.24	1.52	0.00191133	0.00510235	0	0.0245982	0	178	0.257576	0.0810153	0.0721413	0.395984	0.279437	178	4	54	18	4	56	12	2	0.0187444	2.52605	0.0500388	0.794517	0	0.707489	0.241235	3.88341	0	2.74044	4.12465	1	0	0	0	0	0	0	0	0	0	0
20	halter	2	rein	4	young	2.54	0.68	1.84	0.00547549	0.0119831	0	0.0715907	0	254	0.364289	0.177114	0.0237969	0.649287	0.359932	254	6	1	11	6	3	24	2	0.0536982	3.57258	0.117519	1.73696	0	0.233376	0.70209	6.36756	0	3.52985	7.06965	1	0	0	0	0	1	0	1	0	0	0
20	halter	2	rein	5	young	1.78	-0.48	2.24	0.0120455	0.0170226	0	0.0464896	0	178	0.186034	0.0714045	0.043042	0.310511	0.179174	178	7	4	4	7	5	23	3	0.11813	1.82443	0.166941	0.700264	0	0.422113	0.455923	3.04518	0	1.75716	3.50111	0	0	0	0	0	0	0	0	0	0	0
20	halter	2	rein	6	young	4.18	0	4.16	0.0879851	0.0903966	0	0.397143	0.0639964	418	0.402103	0.223484	0.047975	0.891164	0.415941	418	8	8	1	8	12	5	2	0.86287	3.94342	0.886519	2.1917	0	0.47049	3.89478	8.73965	0.627613	4.07914	12.6344	1	0	0	0	0	0	0	0	0	0	0
20	halter	2	rein	7	young	2.86	0.32	2.52	0.0519135	0.0541624	0	0.169064	0.0285905	286	0.162621	0.0818677	0.0469435	0.429738	0.140307	286	9	11	20	9	14	16	2	0.509115	1.59482	0.531171	0.802876	0	0.460375	1.65801	4.21444	0.280387	1.37599	5.87245	0	0	0	0	0	0	0	1	0	0	0
20	halter	2	rein	8	young	2.06	-0.56	2.6	0.0918443	0.0561706	0.0125339	0.238837	0.0753452	206	0.115051	0.0380122	0.0261865	0.191362	0.106053	206	10	16	5	10	18	6	3	0.900717	1.12831	0.550866	0.372786	0.12292	0.256811	2.34228	1.87669	0.738911	1.04006	4.21896	0	0	0	0	0	0	0	0	0	0	0
[truncated: 2 more columns]

## Sheet: Data set Pick up rein
Horse	huvudlag	Ordning	Gen_Event	eventNo	agegroup	duration	meanL	stdL	minL	maxL	medianL	nL	meanR	stdR	minR	maxR	medianR	nR	min_1	sec_1	frame	min_2	sec_2	frame_1	meanLN	meanRN	stdLN	stdRN	minLN	minRN	maxLN	maxRN	medianLN	medianRN	LRmax	Toward1	Invest1	Bitonbit1	OpenM1	Looks1	Away1	Toss1	Upward	Downward1	Forward1	Backward1	TotBehPoorAtten1	TotBehHMwoPush1
1	bridle	1	pick	1	adult	6.14	0.0730556	0.111241	0	0.391368	0.00842185	614	0.0878474	0.105253	0	0.401641	0.0264145	614	2	57	23	3	4	1	0.716456	0.86152	1.09094	1.03222	0	0	3.83815	3.93889	0.0825931	0.259047	7.77704	0	0	0	0	0	0	0	0	0	0	0	0	0
1	bridle	1	pick	2	adult	4.9	0.159512	0.215371	0	0.743222	0.0242896	490	0.0871808	0.0605682	0.00519031	0.357169	0.0721413	490	3	58	16	4	3	13	1.56434	0.854982	2.11215	0.593992	0	0.0509014	7.28878	3.50275	0.238208	0.707489	10.7915	0	0	0	0	0	1	0	0	0	0	0	1	0
1	bridle	1	pick	3	adult	5.46	0.322617	0.282043	0	1.16838	0.274313	546	0.233022	0.194379	0	0.908886	0.187893	546	4	57	7	5	2	18	3.16391	2.28524	2.766	1.90628	0	0	11.4583	8.91344	2.69019	1.84267	20.3718	0	0	1	1	0	0	0	0	1	1	0	0	1
1	bridle	1	pick	4	adult	3.22	0.0349438	0.0767439	0	0.35308	0	322	0.164291	0.122327	0.004062	0.366505	0.115086	322	5	59	5	6	2	10	0.342694	1.61121	0.752627	1.19966	0	0.0398361	3.46265	3.59431	0	1.12865	7.05697	0	0	0	0	0	0	0	0	0	0	0	0	0
1	bridle	1	pick	5	adult	4.58	0.105019	0.121762	0	0.414703	0.0464896	458	0.10755	0.122403	0	0.461936	0.0721413	458	6	57	1	7	1	15	1.02992	1.05474	1.19412	1.2004	0	0	4.067	4.5302	0.455923	0.707489	8.5972	0	0	0	0	1	0	0	0	0	0	0	1	0
1	bridle	1	pick	6	adult	3.82	0.0408209	0.0623441	0	0.186621	0.0102258	382	0.111355	0.0904755	0.00813781	0.411314	0.0756122	382	7	57	18	8	1	13	0.400331	1.09206	0.611409	0.887294	0	0.0798075	1.8302	4.03376	0.100284	0.741529	5.86395	0	0	0	0	0	0	0	0	0	0	0	0	0
1	bridle	1	pick	7	adult	7.06	0.0337272	0.0366746	0	0.238265	0.0273994	706	0.302697	0.314206	0.0042557	1.0117	0.107205	706	8	56	17	9	3	18	0.330762	2.96855	0.359668	3.08142	0	0.0417356	2.33667	9.92172	0.268705	1.05136	12.2584	1	0	0	0	0	0	0	0	0	0	0	1	0
1	bridle	1	pick	8	adult	3.3	0.00885593	0.0133791	0	0.0657194	0	330	0.0904941	0.0693166	0.004062	0.276584	0.0551185	330	9	57	8	10	0	15	0.0868501	0.887475	0.131209	0.679788	0	0.0398361	0.64451	2.71246	0	0.540547	3.35697	0	0	0	0	0	0	0	0	0	0	0	0	0
1	halter	2	pick	1	adult	3.66	0.0605452	0.100272	0	0.424923	0.0167918	366	0.13944	0.121713	0.0042147	0.430118	0.0681905	366	2	50	17	2	54	8	0.593767	1.36749	0.983369	1.19364	0	0.0413335	4.16722	4.21816	0.164678	0.668744	8.38538	0	0	0	0	0	0	0	0	0	0	0	0	0
1	halter	2	pick	2	adult	6.58	0.209346	0.310885	0	1.11935	0.058547	658	0.170983	0.169455	0.00561054	0.645874	0.0795807	658	3	52	9	3	58	23	2.05305	1.67683	3.04885	1.66185	0	0.0550226	10.9775	6.33409	0.57417	0.780448	17.3116	0	0	0	0	0	1	0	0	0	0	0	1	0
1	halter	2	pick	3	adult	4.74	0.0298348	0.0352414	0	0.227767	0.0165305	474	0.110348	0.0906599	0.004062	0.385501	0.0570651	474	4	50	16	4	55	9	0.29259	1.08218	0.345612	0.889102	0	0.0398361	2.23371	3.78061	0.162115	0.559637	6.01432	0	0	0	0	0	0	0	0	0	0	0	0	0
1	halter	2	pick	4	adult	4.18	0.0489608	0.0557676	0	0.183904	0.025293	418	0.0937027	0.0668329	0.0116386	0.2585	0.063061	418	5	51	0	5	55	4	0.480158	0.918942	0.546913	0.65543	0	0.11414	1.80355	2.53511	0.248048	0.618439	4.33866	0	0	0	0	0	0	0	0	0	0	0	0	0
1	halter	2	pick	5	adult	4.7	0.103903	0.114295	0	0.426797	0.0438702	470	0.13674	0.124517	0.0210789	0.430118	0.0690895	470	6	53	16	6	58	8	1.01898	1.341	1.12089	1.22114	0	0.206721	4.1856	4.21816	0.430235	0.677561	8.40376	0	0	0	0	0	0	0	0	0	0	0	0	0
1	halter	2	pick	6	adult	4.98	0.180694	0.116816	0.0114835	0.397143	0.186227	498	0.162244	0.106501	0.0391038	0.444431	0.125336	498	7	52	10	7	57	9	1.77207	1.59112	1.14561	1.04445	0.112618	0.38349	3.89478	4.35854	1.82633	1.22917	8.25332	0	0	0	0	0	0	0	0	0	0	0	0	0
1	halter	2	pick	7	adult	4.7	0.0299509	0.0360204	0	0.11525	0.0100933	470	0.07514	0.0825875	0.00476369	0.405466	0.0421433	470	8	51	18	8	56	10	0.293729	0.736898	0.353252	0.809936	0	0.0467175	1.13026	3.97641	0.0989846	0.4133	5.10666	0	0	0	0	0	0	0	0	0	0	0	0	0
1	halter	2	pick	8	adult	4.3	0.0653149	0.0652916	0	0.30936	0.0471201	430	0.0759591	0.0682796	0	0.258712	0.0514965	430	9	52	5	9	56	12	0.640544	0.744931	0.640314	0.669618	0	0	3.03389	2.53718	0.462107	0.505026	5.57108	0	0	0	0	0	1	0	0	0	0	0	1	0
2	bridle	2	pick	1	young	4.86	0.0405692	0.0405946	0	0.148163	0.0197634	486	0.059953	0.0417998	0.00752522	0.210967	0.0380974	486	2	47	20	2	52	16	0.397862	0.587959	0.398111	0.40993	0	0.0737998	1.45304	2.06895	0.19382	0.373621	3.52199	0	0	0	0	0	0	0	0	0	0	0	0	0
2	bridle	2	pick	2	young	2.98	0.0133381	0.00898775	0	0.0420153	0.0114835	298	0.0390281	0.0225009	0	0.0973986	0.0331676	298	3	47	4	3	50	3	0.130806	0.382749	0.0881429	0.220666	0	0	0.412044	0.955188	0.112618	0.325275	1.36723	0	0	0	0	0	0	0	0	0	0	0	0	0
2	bridle	2	pick	3	young	4.62	0.0560204	0.0494924	0	0.169096	0.0289849	462	0.0543509	0.031484	0.00473597	0.139492	0.0380974	462	4	48	8	4	52	23	0.549392	0.533019	0.485372	0.308763	0	0.0464457	1.65832	1.36799	0.284255	0.373621	3.02632	0	0	0	0	0	0	0	0	0	0	0	0	0
2	bridle	2	pick	4	young	3.9	0.0383778	0.0351799	0	0.151572	0.0260341	390	0.0569771	0.0308412	0.0045231	0.184724	0.0495243	390	5	48	2	5	51	24	0.376371	0.558774	0.345009	0.302459	0	0.044358	1.48647	1.81158	0.255316	0.485685	3.29805	0	0	0	0	0	0	0	0	0	0	0	0	0
2	bridle	2	pick	5	young	3.5	0.0345756	0.0274817	0.00788276	0.116343	0.0244372	350	0.0444074	0.0205418	0.00484364	0.100668	0.0457849	350	6	47	9	6	50	21	0.339083	0.435504	0.269513	0.201454	0.0773063	0.0475016	1.14098	0.987249	0.239656	0.449012	2.12823	0	0	0	0	0	0	0	0	0	0	0	0	0
2	bridle	2	pick	6	young	2.7	0.0438028	0.0181053	0.0114835	0.0903398	0.0464896	270	0.0369536	0.0154452	0.004062	0.0891667	0.0380974	270	7	47	21	7	50	13	0.429574	0.362404	0.177559	0.151471	0.112618	0.0398361	0.885962	0.874458	0.455923	0.373621	1.76042	0	0	0	0	0	0	0	0	0	0	0	0	0
2	bridle	2	pick	7	young	3.54	0.0481219	0.0408625	0	0.17071	0.0289849	354	0.0416151	0.0169085	0.004062	0.0891667	0.0380974	354	8	46	21	8	50	9	0.471931	0.408119	0.400738	0.165822	0	0.0398361	1.67415	0.874458	0.284255	0.373621	2.54861	0	0	0	0	0	0	0	1	0	0	0	0	1
2	bridle	2	pick	8	young	3.06	0.0220911	0.00946227	0	0.0455791	0.0219616	306	0.0437	0.0260064	0.00320236	0.113019	0.0378731	306	9	47	5	9	50	6	0.216648	0.428566	0.0927965	0.255045	0	0.0314056	0.446995	1.10838	0.215377	0.371421	1.55537	0	0	1	0	0	0	0	1	0	0	0	0	1
2	halter	1	pick	1	young	4.94	0.010284	0.0357264	0	0.236257	0	494	0.133625	0.111327	0	0.376977	0.140255	494	2	39	13	2	44	11	0.100856	1.31046	0.350369	1.09178	0	0	2.31698	3.69701	0	1.37548	6.01399	1	0	0	0	0	0	0	0	0	0	0	1	0
2	halter	1	pick	2	young	5.42	0.0277973	0.0334228	0	0.116174	0.0114835	542	0.0778286	0.0797899	0	0.372402	0.0552658	542	3	40	8	3	45	18	0.272608	0.763265	0.327777	0.782499	0	0	1.13932	3.65215	0.112618	0.541992	4.79147	0	0	0	0	0	0	0	0	0	0	0	0	0
2	halter	1	pick	3	young	4.86	0.0386912	0.0631647	0	0.257109	0.00723798	486	0.0725094	0.074717	0	0.349671	0.0484997	486	4	39	24	4	44	20	0.379444	0.7111	0.619456	0.73275	0	0	2.52146	3.42923	0.0709828	0.475637	5.95069	0	0	0	0	0	0	0	0	0	0	0	0	0
2	halter	1	pick	4	young	6.42	0.029309	0.0263508	0	0.0990187	0.0232523	642	0.121588	0.091372	0	0.344411	0.0891667	642	5	41	5	5	47	15	0.287433	1.19241	0.258422	0.896085	0	0	0.971076	3.37764	0.228035	0.874458	4.34872	0	0	0	0	0	0	0	0	0	0	0	0	0
2	halter	1	pick	5	young	5.46	0.0434417	0.0350284	0	0.151572	0.0348169	546	0.114473	0.0818244	0	0.41305	0.0871386	546	6	41	2	6	46	13	0.426033	1.12264	0.343523	0.802452	0	0	1.48647	4.05078	0.341449	0.854568	5.53725	0	0	0	0	0	0	0	0	0	0	0	0	0
2	halter	1	pick	6	young	5.9	0.0272441	0.0414539	0	0.174436	0.00514542	590	0.0704097	0.0689994	0	0.373612	0.0380974	590	7	39	13	7	45	10	0.267183	0.690508	0.406538	0.676678	0	0	1.7107	3.66401	0.0504612	0.373621	5.37471	0	0	0	0	0	0	0	0	0	0	0	0	0
2	halter	1	pick	7	young	5.74	0.0250175	0.036689	0	0.116534	0.00283793	574	0.0740424	0.0710677	0.00195848	0.293635	0.0411456	574	8	38	20	8	44	13	0.245347	0.726134	0.359809	0.69696	0	0.0192068	1.14285	2.87968	0.0278316	0.403515	4.02253	0	0	0	0	0	0	0	0	0	0	0	0	0
2	halter	1	pick	8	young	4.94	0.0445436	0.0364993	0	0.143501	0.0398307	494	0.0971937	0.0674305	0	0.28591	0.0891667	494	9	40	0	9	44	23	0.436839	0.953179	0.357948	0.661291	0	0	1.40731	2.80392	0.39062	0.874458	4.21123	0	0	0	0	0	0	0	0	0	0	0	0	0
3	bridle	2	pick	1	young	5.9	0.543198	0.517703	0	1.76741	0.367271	590	0.62837	0.516666	0.0642871	2.46967	0.439655	590	3	0	1	3	5	23	5.32715	6.16242	5.07711	5.06694	0	0.630464	17.333	24.22	3.60182	4.3117	41.553	1	0	1	0	0	0	0	0	0	0	0	1	1
3	bridle	2	pick	2	young	2.1	0.0110215	0.0212054	0	0.0990187	0	210	0.177683	0.13568	0.0210789	0.417203	0.0889604	210	4	1	15	4	3	17	0.108088	1.74254	0.207961	1.33062	0	0.206721	0.971076	4.09151	0	0.872434	5.06258	0	0	0	0	1	0	0	0	0	0	0	1	0
3	bridle	2	pick	3	young	2.86	0.094968	0.0591991	0	0.20415	0.0990187	286	0.0588841	0.0445521	0.0133183	0.272131	0.0470123	286	4	59	11	5	2	7	0.931352	0.577477	0.580565	0.436923	0	0.130613	2.0021	2.66878	0.971076	0.46105	4.67089	0	0	0	0	0	0	0	0	0	0	0	0	0
3	bridle	2	pick	4	young	3.74	0.718992	0.688123	0	2.05358	0.462694	374	0.0865366	0.081642	0.00779193	0.430118	0.0598632	374	5	59	8	6	3	1	7.05115	0.848665	6.74842	0.800663	0	0.0764154	20.1394	4.21816	4.53764	0.587079	24.3576	0	0	0	0	0	1	0	0	0	0	0	1	0
3	bridle	2	pick	5	young	0.26	0.0302048	0.0235023	0	0.0775135	0.0289849	26	0.119215	0.012684	0.0995325	0.153404	0.120631	26	7	1	21	7	2	2	0.296219	1.16914	0.230487	0.124392	0	0.976115	0.760175	1.50444	0.284255	1.18303	2.26461	0	0	0	0	0	0	0	0	0	0	0	0	0
3	bridle	2	pick	6	young	4.54	0.03012	0.0340388	0	0.116534	0.0261755	454	0.1061	0.0816624	0	0.327743	0.0891667	454	7	56	21	8	1	9	0.295387	1.04053	0.333818	0.800863	0	0	1.14285	3.21417	0.256703	0.874458	4.35702	1	0	0	0	1	0	0	0	0	0	0	1	0
3	bridle	2	pick	7	young	7.18	0.0559074	0.118774	0	0.640228	0.00916152	718	0.185526	0.268915	0	1.11459	0.0579476	718	9	5	5	9	12	9	0.548284	1.81946	1.16482	2.63725	0	0	6.27872	10.9307	0.089847	0.568292	17.2095	1	0	0	0	0	0	0	0	0	0	0	1	0
3	bridle	2	pick	8	young	2.34	0.168798	0.104167	0.0132688	0.360429	0.152297	234	0.0936491	0.054824	0.0215404	0.292266	0.0733554	234	9	59	17	10	2	0	1.6554	0.918417	1.02156	0.537659	0.130127	0.211247	3.53473	2.86626	1.49358	0.719397	6.40099	0	0	0	0	0	0	0	0	0	0	0	0	0
3	halter	1	pick	1	young	5.22	0.0352834	0.0583632	0	0.241294	0	522	0.0426812	0.0460617	0	0.224275	0.0210789	522	3	9	1	3	14	6	0.346025	0.418575	0.572368	0.451727	0	0	2.36637	2.19946	0	0.206721	4.56583	0	0	0	0	0	0	0	0	0	0	0	0	0
3	halter	1	pick	2	young	1.34	1.32767	0.582834	0.700929	2.48137	1.06256	134	0.300391	0.12828	0.143677	0.593837	0.247454	134	4	12	16	4	13	24	13.0204	2.94593	5.71585	1.25805	6.87401	1.40904	24.3348	5.82376	10.4205	2.42678	30.1585	0	1	0	0	0	1	0	0	0	0	0	1	0
3	halter	1	pick	3	young	4.3	0.157316	0.142733	0	0.572874	0.134052	430	0.240154	0.184795	0.00799188	0.635099	0.171361	430	5	10	6	5	14	13	1.5428	2.35519	1.39978	1.81229	0	0.0783764	5.61818	6.22842	1.31465	1.68053	11.8466	0	0	0	0	0	0	0	0	0	0	0	0	0
3	halter	1	pick	4	young	2.78	0.112509	0.112535	0	0.457683	0.0803789	278	0.600905	0.35652	0.115464	1.83506	0.606315	278	6	16	3	6	18	22	1.10338	5.89308	1.10363	3.4964	0	1.13235	4.4885	17.9964	0.788276	5.94613	22.4849	0	0	0	0	0	0	0	0	0	0	0	0	0
3	halter	1	pick	5	young	3.78	1.01789	1.14837	0	4.95819	0.702963	378	0.846849	0.546224	0.0721413	2.31566	0.752919	378	7	16	11	7	20	5	9.9824	8.30505	11.2621	5.35682	0	0.707489	48.625	22.7097	6.89396	7.38388	71.3347	1	0	0	0	0	0	0	0	0	0	0	1	0
3	halter	1	pick	6	young	2.14	1.33422	0.947264	0.215851	3.02282	0.918634	214	1.06361	0.929502	0.0551185	3.1387	0.986678	214	8	9	0	8	11	3	13.0847	10.4309	9.28982	9.11562	2.11685	0.540547	29.6448	30.7812	9.00904	9.67635	60.426	0	0	0	0	0	0	0	0	0	0	0	0	0
3	halter	1	pick	7	young	2.1	0.0861877	0.060081	0	0.20415	0.0980332	210	0.144091	0.0962692	0.0393158	0.41305	0.106194	210	9	9	23	9	12	0	0.845243	1.4131	0.589215	0.944112	0	0.38557	2.0021	4.05078	0.961412	1.04144	6.05288	0	0	0	0	0	0	0	0	0	0	0	0	0
3	halter	1	pick	8	young	4.1	0.0872156	0.128661	0	0.412545	0	410	0.296881	0.319344	0	1.1489	0.210241	410	10	13	3	10	17	5	0.855323	2.91151	1.26177	3.1318	0	0	4.04583	11.2673	0	2.06183	15.3131	1	0	0	0	0	0	0	0	0	0	0	1	0
4	bridle	1	pick	1	young	6.74	0.136286	0.170671	0	0.766489	0.0193655	674	0.341035	0.197722	0.0721413	1.0117	0.299797	674	2	44	14	2	51	7	1.33656	3.34453	1.67377	1.93906	0	0.707489	7.51696	9.92172	0.189918	2.94011	17.4387	1	0	0	0	1	0	0	0	0	0	0	1	0
4	bridle	1	pick	2	young	4.42	0.18194	0.178241	0	0.592702	0.18184	442	0.225065	0.224491	0.004062	0.810511	0.140255	442	3	46	11	3	50	21	1.78428	2.20721	1.74801	2.20158	0	0.0398361	5.81263	7.94868	1.7833	1.37548	13.7613	0	0	0	0	0	0	0	0	0	0	0	0	0
4	bridle	1	pick	3	young	2.34	0.00647972	0.0108805	0	0.0439848	0	234	0.0698527	0.0377913	0.00409031	0.157289	0.062815	234	4	48	17	4	51	0	0.0635466	0.685045	0.106705	0.370619	0	0.0401137	0.431358	1.54253	0	0.616027	1.97389	0	0	0	0	0	0	0	0	0	0	0	0	0
4	bridle	1	pick	4	young	2.94	0.258654	0.217437	0	0.867759	0.225984	294	0.324965	0.254355	0	0.890554	0.291119	294	5	49	4	5	52	2	2.53662	3.18694	2.1324	2.49446	0	0	8.51011	8.73366	2.21622	2.855	17.2438	0	0	0	0	0	0	0	0	1	0	0	0	1
4	bridle	1	pick	5	young	2.74	0.0192668	0.0311738	0	0.116534	0.00572965	274	0.0931797	0.102037	0	0.323197	0.0445117	274	6	46	16	6	49	9	0.18895	0.913814	0.305722	1.00068	0	0	1.14285	3.16959	0.0561907	0.436527	4.31244	0	0	0	0	0	0	0	0	0	0	0	0	0
4	bridle	1	pick	6	young	2.22	0.145972	0.180649	0	0.531283	0.0289849	222	0.395158	0.402541	0	1.14304	0.385549	222	7	49	12	7	51	17	1.43155	3.87531	1.77163	3.94772	0	0	5.21029	11.2098	0.284255	3.78108	16.4201	0	0	0	0	0	0	0	0	0	0	0	0	0
4	bridle	1	pick	7	young	3.98	0.0599753	0.0751439	0	0.289955	0.0178042	398	0.121619	0.115485	0.004062	0.430118	0.061278	398	8	47	23	8	51	22	0.588178	1.19272	0.736937	1.13256	0	0.0398361	2.84359	4.21816	0.174606	0.600953	7.06175	0	0	0	0	0	0	0	0	0	0	0	0	0
4	bridle	1	pick	8	young	2.18	0.00858172	0.0105512	0	0.0392391	0.00336612	218	0.0325089	0.0236159	0	0.123223	0.0246685	218	9	47	4	9	49	8	0.0841609	0.318815	0.103475	0.231601	0	0	0.384818	1.20845	0.0330115	0.241924	1.59327	0	0	0	0	0	0	0	0	0	0	0	0	0
4	halter	2	pick	1	young	4.02	0.179602	0.101107	0.0464896	0.396594	0.153605	402	0.117713	0.0739802	0	0.288636	0.0979882	402	2	35	1	2	39	1	1.76136	1.15441	0.991558	0.725524	0.455923	0	3.88939	2.83065	1.5064	0.96097	6.72005	0	0	0	0	0	0	0	0	0	0	0	0	0
4	halter	2	pick	2	young	3.22	0.310947	0.159716	0.0652508	0.730795	0.291834	322	0.399437	0.167705	0.0456089	0.86956	0.395984	322	3	34	2	3	37	7	3.04946	3.91728	1.56633	1.64469	0.639915	0.447287	7.16691	8.52777	2.86201	3.88341	15.6947	0	0	0	0	0	0	0	0	0	0	0	0	0
4	halter	2	pick	3	young	3.78	0.0575661	0.0668367	0	0.22211	0.0114835	378	0.0811828	0.100491	0	0.483005	0.051316	378	4	34	7	4	38	1	0.564551	0.79616	0.655468	0.985513	0	0	2.17824	4.73683	0.112618	0.503256	6.91507	0	0	0	0	0	0	0	0	0	0	0	0	0
4	halter	2	pick	4	young	9.5	0.125204	0.119526	0	0.484974	0.112976	950	0.258425	0.199231	0.00445577	0.694117	0.202447	950	5	36	20	5	46	7	1.22788	2.53437	1.17219	1.95386	0	0.0436978	4.75614	6.80721	1.10795	1.9854	11.5634	0	0	0	0	1	0	0	0	0	0	0	1	0
4	halter	2	pick	5	young	4.18	0.0594508	0.0745558	0	0.337174	0.0163055	418	0.14598	0.125513	0.004062	0.520476	0.123223	418	6	33	19	6	37	23	0.583034	1.43162	0.731168	1.2309	0	0.0398361	3.30666	5.10431	0.159908	1.20845	8.41097	0	1	0	0	0	0	0	0	0	0	0	1	0
4	halter	2	pick	6	young	3.02	0.0701604	0.179597	0	0.801727	0.0114835	302	0.257864	0.410323	0	1.48568	0.0386106	302	7	34	5	7	37	5	0.688063	2.52887	1.76131	4.02404	0	0	7.86254	14.5701	0.112618	0.378654	22.4326	0	0	0	0	0	0	0	0	1	0	0	0	1
4	halter	2	pick	7	young	9.9	0.0247796	0.0495224	0	0.344476	0.00229874	990	0.43665	0.466834	0	2.31205	0.324231	990	8	33	14	8	43	11	0.243013	4.28223	0.485666	4.57824	0	0	3.37828	22.6742	0.0225437	3.17974	26.0525	1	1	0	0	1	0	0	0	0	0	0	1	0
4	halter	2	pick	8	young	2.46	0.184045	0.0863368	0.0464896	0.4327	0.186621	246	0.477536	0.247912	0.0118724	0.838593	0.533204	246	9	36	12	9	38	23	1.80493	4.6832	0.846705	2.43127	0.455923	0.116433	4.24349	8.22409	1.8302	5.22913	12.4676	0	0	0	0	0	0	0	0	0	0	0	0	0
5	bridle	1	pick	1	young	4.74	0.00650013	0.0135843	0	0.0839568	0	474	0.0371159	0.0421427	0	0.157289	0.0210789	474	2	50	22	2	55	15	0.0637468	0.363995	0.133221	0.413293	0	0	0.823365	1.54253	0	0.206721	2.3659	0	0	0	0	0	0	0	0	0	0	0	0	0
5	bridle	1	pick	2	young	3.78	0.00246364	0.00539037	0	0.0395651	0	378	0.0463408	0.0585166	0	0.282861	0.0254165	378	3	54	24	3	58	18	0.0241609	0.454464	0.0528633	0.573872	0	0	0.388015	2.77401	0	0.24926	3.16203	0	0	0	0	0	1	0	0	0	0	0	1	0
5	bridle	1	pick	3	young	2.98	0.149544	0.118482	0.00678086	0.479356	0.132246	298	0.128467	0.130974	0.0210789	0.595299	0.0725363	298	4	58	17	5	1	16	1.46658	1.25988	1.16195	1.28446	0.0664999	0.206721	4.70104	5.8381	1.29694	0.711363	10.5391	0	0	0	0	0	0	0	0	0	0	0	0	0
5	bridle	1	pick	4	young	2.74	0.0429075	0.0332056	0	0.165123	0.0371379	274	0.202646	0.134741	0.0380974	0.452225	0.161897	274	5	57	11	6	0	4	0.420794	1.98735	0.325647	1.32141	0	0.373621	1.61936	4.43497	0.364211	1.58772	6.05433	0	0	0	0	0	0	0	0	0	0	0	0	0
5	bridle	1	pick	5	young	4.98	0.0224376	0.0469808	0	0.356719	0	498	0.0909479	0.108693	0	0.545962	0.051936	498	6	55	17	7	0	16	0.220046	0.891926	0.46074	1.06595	0	0	3.49835	5.35425	0	0.509337	8.85259	0	0	0	0	1	0	0	1	0	0	0	1	1
5	bridle	1	pick	6	young	3.9	0.0174295	0.0268918	0	0.113284	0	390	0.0406651	0.0375864	0	0.156472	0.0315057	390	7	57	2	8	0	24	0.170931	0.398803	0.263727	0.36861	0	0	1.11098	1.53452	0	0.308976	2.6455	0	0	0	0	1	0	0	0	0	0	0	1	0
5	bridle	1	pick	7	young	4.5	0.00990298	0.0154509	0	0.0869912	0	450	0.0675162	0.0902458	0	0.480304	0.0358589	450	8	56	11	9	0	23	0.0971185	0.662132	0.151526	0.885041	0	0	0.853123	4.71034	0	0.351668	5.56347	0	0	0	0	0	0	0	1	0	0	0	0	1
5	bridle	1	pick	8	young	3.22	0.0815195	0.0882394	0	0.321429	0.0634077	322	0.0868414	0.0879339	0	0.327743	0.0712781	322	9	56	6	9	59	11	0.799462	0.851654	0.865364	0.862368	0	0	3.15226	3.21417	0.62184	0.699025	6.36643	0	0	0	0	0	1	0	0	0	0	0	1	0
5	halter	2	pick	1	young	1.46	0.0538686	0.0298307	0	0.0990187	0.0639964	146	0.0532464	0.0243554	0.00540593	0.116508	0.0571833	146	2	47	21	2	49	7	0.52829	0.522188	0.29255	0.238853	0	0.0530159	0.971076	1.14259	0.627613	0.560796	2.11367	0	0	0	0	0	0	0	0	0	0	0	0	0
5	halter	2	pick	2	young	4.7	0.0528084	0.062904	0	0.20415	0.0113027	470	0.0946651	0.0718962	0.004062	0.240546	0.0815126	470	3	48	7	3	52	24	0.517892	0.928381	0.6169	0.705086	0	0.0398361	2.0021	2.35903	0.110846	0.799394	4.36114	0	0	0	0	0	0	0	0	0	0	0	0	0
5	halter	2	pick	3	young	4.7	0.00802308	0.0141697	0	0.0990187	0.00544534	470	0.102745	0.14068	0	0.523051	0.0383477	470	4	49	18	4	54	10	0.0786824	1.00762	0.138963	1.37965	0	0	0.971076	5.12956	0.0534025	0.376076	6.10063	1	0	0	0	0	0	0	0	0	0	0	1	0
5	halter	2	pick	4	young	4.86	0.0162409	0.023873	0	0.0956135	0	486	0.0659554	0.041422	0.004062	0.182669	0.0551185	486	5	49	19	5	54	15	0.159275	0.646824	0.234122	0.406225	0	0.0398361	0.937682	1.79144	0	0.540547	2.72912	0	0	0	0	0	0	0	0	0	0	0	0	0
5	halter	2	pick	5	young	4.18	0.014223	0.0156212	0	0.0755289	0.0114835	418	0.0486042	0.0416584	0	0.194666	0.0380974	418	6	52	15	6	56	19	0.139485	0.476661	0.153198	0.408544	0	0	0.740712	1.90909	0.112618	0.373621	2.6498	0	0	0	0	0	0	0	0	0	0	0	0	0
5	halter	2	pick	6	young	5.82	0.0238385	0.0322704	0	0.145453	0.0114835	582	0.0393505	0.0376824	0	0.208402	0.0230304	582	7	51	0	7	56	20	0.233784	0.38591	0.316475	0.369551	0	0	1.42646	2.0438	0.112618	0.225859	3.47026	0	0	0	0	0	0	0	0	0	0	0	0	0
5	halter	2	pick	7	young	3.42	0.0194264	0.0266219	0	0.156805	0.0114835	342	0.0494917	0.0507422	0	0.191362	0.034808	342	8	53	7	8	56	17	0.190515	0.485365	0.261081	0.497628	0	0	1.53779	1.87669	0.112618	0.341362	3.41447	0	0	0	0	1	0	0	0	0	0	0	1	0
5	halter	2	pick	8	young	1.74	0.00076545	0.00282299	0	0.0114835	0	174	0.0214991	0.0132142	0	0.0721282	0.0210789	174	9	54	10	9	56	3	0.00750676	0.210842	0.0276851	0.129592	0	0	0.112618	0.707361	0	0.206721	0.819979	0	0	0	0	0	0	0	1	0	0	0	0	1
6	bridle	2	pick	1	young	3.14	0.00565629	0.00632989	0	0.0281494	0	314	0.0748693	0.0494771	0	0.190686	0.0721413	314	4	14	14	4	17	17	0.0554712	0.734243	0.0620773	0.485222	0	0	0.276061	1.87006	0	0.707489	2.14612	1	0	0	0	0	0	0	0	0	0	0	1	0
6	bridle	2	pick	2	young	3.3	0.0642418	0.0645728	0	0.273257	0.0286553	330	0.115601	0.123287	0	0.514482	0.0709075	330	5	22	19	5	26	1	0.630019	1.1337	0.633266	1.20907	0	0	2.67984	5.04553	0.281022	0.69539	7.72536	0	0	0	0	0	0	0	0	0	0	0	0	0
6	bridle	2	pick	3	young	5.98	0.0522362	0.0717287	0	0.255436	0.0114835	598	0.1259	0.16395	0	0.940747	0.0721413	598	6	24	23	6	30	22	0.51228	1.23471	0.703443	1.60786	0	0	2.50506	9.22591	0.112618	0.707489	11.731	1	0	1	0	0	0	0	0	0	0	0	1	1
6	bridle	2	pick	4	young	3.26	0.0446347	0.0600589	0	0.238709	0.0114835	326	0.0954448	0.088233	0	0.337277	0.0721413	326	7	49	4	7	52	10	0.437732	0.936027	0.588997	0.865301	0	0	2.34102	3.30768	0.112618	0.707489	5.64869	0	0	0	0	0	0	0	0	0	0	0	0	0
6	bridle	2	pick	5	young	3.86	0.056014	0.0667065	0	0.21761	0.0119271	386	0.0942817	0.0765673	0.0078233	0.361859	0.0685113	386	8	51	24	8	55	20	0.549329	0.92462	0.654191	0.750895	0	0.0767231	2.1341	3.54875	0.116969	0.671891	5.68285	0	0	0	0	1	0	0	0	0	0	0	1	0
6	bridle	2	pick	6	young	3.78	0.0236131	0.0221127	0	0.0983729	0.0186933	378	0.0522773	0.0479501	0	0.261361	0.035912	378	9	55	24	9	59	18	0.231573	0.512683	0.216859	0.470247	0	0	0.964743	2.56317	0.183325	0.352189	3.52791	0	0	0	0	0	0	0	0	0	0	0	0	0
6	bridle	2	pick	7	young	3.38	0.00811902	0.0186738	0	0.0810983	0	338	0.0863528	0.0490671	0.0140779	0.191362	0.0848344	338	11	0	15	11	3	24	0.0796232	0.846861	0.183134	0.481201	0	0.138062	0.795331	1.87669	0	0.831971	2.67202	0	0	0	0	0	0	0	0	0	0	0	0	0
6	bridle	2	pick	8	young	2.42	0.0217691	0.0183265	0	0.068181	0.0174793	242	0.0683586	0.0546056	0	0.191362	0.0447181	242	12	2	14	12	4	24	0.21349	0.670392	0.179728	0.535517	0	0	0.668651	1.87669	0.17142	0.43855	2.54534	0	0	0	0	0	0	0	0	0	0	0	0	0
6	halter	1	pick	1	young	4.26	0.00335841	0.00807925	0	0.0464896	0	426	0.132306	0.090972	0.00567877	0.378921	0.120956	426	2	54	24	2	59	5	0.0329359	1.29752	0.0792332	0.892162	0	0.0556917	0.455923	3.71607	0	1.18622	4.172	0	0	0	0	0	0	0	0	0	0	0	0	0
6	halter	1	pick	2	young	3.62	0.191634	0.182218	0	0.643242	0.186621	362	0.170768	0.181439	0	0.718599	0.0897351	362	3	54	3	3	57	18	1.87936	1.67472	1.78701	1.77937	0	0	6.30828	7.0473	1.8302	0.880032	13.3556	0	0	0	0	0	0	0	0	0	0	0	0	0
6	halter	1	pick	3	young	3.42	0.0292823	0.0550526	0	0.221264	0	342	0.142728	0.058464	0.0382262	0.316841	0.124096	342	4	53	24	4	57	9	0.287171	1.39973	0.539901	0.573356	0	0.374885	2.16993	3.10726	0	1.21701	5.27719	0	0	0	0	0	0	0	0	0	0	0	0	0
6	halter	1	pick	4	young	4.98	0.0279972	0.0268856	0	0.134028	0.0282517	498	0.0549797	0.0395832	0	0.173819	0.0399861	498	5	53	9	5	58	8	0.274568	0.539186	0.263667	0.388192	0	0	1.31441	1.70464	0.277064	0.392144	3.01905	0	0	0	0	0	1	0	0	0	0	0	1	0
6	halter	1	pick	5	young	4.78	0.0445711	0.0740855	0	0.289908	0	478	0.0607053	0.0303184	0	0.20649	0.0551771	478	6	54	22	6	59	16	0.437108	0.595337	0.726556	0.297333	0	0	2.84312	2.02505	0	0.541122	4.86817	0	0	0	0	0	0	0	0	0	0	0	0	0
6	halter	1	pick	6	young	4.46	0.103455	0.1682	0	0.624178	0	446	0.103785	0.0833274	0	0.46426	0.0721413	446	7	55	23	8	0	9	1.01458	1.01782	1.64953	0.817191	0	0	6.12131	4.553	0	0.707489	10.6743	0	0	0	0	0	0	0	0	0	0	0	0	0
6	halter	1	pick	7	young	2.98	0.0377975	0.0306356	0	0.116743	0.0292401	298	0.110366	0.0589487	0.0193983	0.259332	0.106074	298	8	55	8	8	58	7	0.37068	1.08236	0.300444	0.57811	0	0.190239	1.1449	2.54327	0.286758	1.04026	3.68817	0	0	0	0	1	0	0	0	0	0	0	1	0
6	halter	1	pick	8	young	4.02	0.239822	0.379984	0	1.33159	0.0639964	402	0.069325	0.049917	0.004062	0.220224	0.0541612	402	10	14	22	10	18	22	2.35194	0.67987	3.7265	0.489536	0	0.0398361	13.0589	2.15974	0.627613	0.531159	15.2186	0	0	0	0	0	1	0	0	0	0	0	1	0
7	bridle	2	pick	1	young	2.58	0.532471	0.599706	0	2.04185	0.325367	258	0.646934	0.557756	0.0260707	2.05481	0.371632	258	3	14	20	3	17	9	5.22194	6.34448	5.88132	5.46991	0	0.255675	20.0244	20.1515	3.19088	3.64459	40.1759	0	1	0	1	0	0	0	0	0	0	0	1	1
7	bridle	2	pick	2	young	1.42	0.0257693	0.0634229	0	0.296742	0	142	0.195588	0.140412	0.0438482	0.743957	0.175963	142	4	33	8	4	34	18	0.25272	1.91813	0.621988	1.37702	0	0.430019	2.91015	7.29599	0	1.72567	10.2061	0	0	0	0	0	0	0	0	1	0	0	0	1
7	bridle	2	pick	3	young	4.74	0.71031	0.585667	0	2.48795	0.525657	474	0.735938	0.838551	0	3.4269	0.424676	474	5	38	2	5	42	20	6.96601	7.21734	5.74363	8.22367	0	0	24.3993	33.6076	5.15512	4.1648	58.0069	1	1	0	1	0	0	0	0	1	0	0	1	1
7	bridle	2	pick	4	young	11.26	0.11505	0.234213	0	1.2749	0.00665017	1126	0.417764	0.354831	0	1.87713	0.378921	1126	6	39	2	6	50	8	1.12829	4.09701	2.29693	3.47983	0	0	12.503	18.409	0.0652182	3.71607	30.912	1	1	1	1	0	0	0	0	0	0	0	1	1
7	bridle	2	pick	5	young	3.86	0.160921	0.162757	0	0.669318	0.0995912	386	0.983817	0.474121	0.18733	2.02376	0.941317	386	7	56	2	7	59	23	1.57815	9.64829	1.59616	4.6497	0	1.83714	6.564	19.847	0.976691	9.23149	26.4111	1	0	1	1	0	0	0	0	0	0	0	1	1
7	bridle	2	pick	6	young	2.9	0.636339	0.64792	0	2.19425	0.243827	290	0.0560655	0.0936749	0	0.378921	0.00623238	290	9	0	4	9	3	1	6.24057	0.549834	6.35415	0.918669	0	0	21.5191	3.71607	2.39121	0.0611209	25.2351	0	0	0	0	0	1	0	0	0	0	0	1	0
7	bridle	2	pick	7	young	1.98	0.00516506	0.00919428	0	0.0289849	0	198	0.0967615	0.0787331	0	0.32748	0.0721413	198	10	1	1	10	3	0	0.0506538	0.94894	0.0901683	0.772135	0	0	0.284255	3.2116	0	0.707489	3.49585	0	0	0	0	0	0	0	1	0	0	0	0	1
7	bridle	2	pick	8	young	2.66	0.0516936	0.0582975	0	0.255799	0.0326697	266	0.0979029	0.105559	0	0.327192	0.0380974	266	11	5	13	11	8	4	0.506959	0.960134	0.571723	1.03521	0	0	2.50862	3.20877	0.320392	0.373621	5.71739	0	0	0	0	1	0	0	0	0	0	0	1	0
7	halter	1	pick	1	young	5.42	0.0830561	0.120452	0	0.725986	0.0289849	542	0.374962	0.395737	0	1.5031	0.222821	542	3	11	9	3	16	19	0.814531	3.67725	1.18127	3.881	0	0	7.11975	14.7409	0.284255	2.18521	21.8607	1	0	0	0	0	0	0	0	0	0	0	1	0
7	halter	1	pick	2	young	3.58	0.0201938	0.0476855	0	0.185524	0	358	0.165636	0.130622	0	0.515489	0.134846	358	4	22	1	4	25	15	0.19804	1.62439	0.467652	1.28101	0	0	1.81943	5.0554	0	1.32243	6.87483	1	0	0	0	0	0	1	1	0	0	0	1	1
7	halter	1	pick	3	young	2.3	0.839868	0.549591	0.0114835	2.19327	0.746638	230	0.354577	0.25983	0.0210789	0.882818	0.305267	230	5	14	22	5	17	4	8.23659	3.47733	5.38984	2.54815	0.112618	0.206721	21.5094	8.65779	7.32228	2.99375	30.1672	0	1	0	0	0	0	0	0	0	0	0	1	0
7	halter	1	pick	4	young	3.82	0.104017	0.206021	0	0.942787	0.0114835	382	0.0576139	0.146273	0	0.815773	0.0207245	382	6	22	3	6	25	23	1.02009	0.56502	2.02044	1.4345	0	0	9.24591	8.00029	0.112618	0.203245	17.2462	0	0	0	0	0	0	0	0	1	1	0	0	1
7	halter	1	pick	5	young	2.34	0.0571509	0.0374233	0	0.186621	0.0464896	234	0.063219	0.04916	0	0.19038	0.0468287	234	7	30	5	7	32	13	0.560479	0.619989	0.36701	0.482113	0	0	1.8302	1.86706	0.455923	0.459249	3.69725	0	0	0	0	0	1	0	0	0	0	0	1	0
7	halter	1	pick	6	young	9.18	0.609599	0.94531	0	3.4459	0.0750957	918	0.502343	0.338277	0	1.25189	0.521449	918	8	33	23	8	43	2	5.97834	4.92648	9.27065	3.31748	0	0	33.794	12.2773	0.736463	5.11385	46.0713	1	1	0	0	0	0	0	0	0	0	0	1	0
7	halter	1	pick	7	young	2.58	0.035407	0.060274	0	0.221681	0	258	0.335589	0.322214	0.004062	1.00923	0.217295	258	9	33	0	9	35	14	0.347236	3.29112	0.591107	3.15996	0	0.0398361	2.17403	9.89755	0	2.13101	12.0716	1	0	0	0	0	0	0	0	0	0	0	1	0
7	halter	1	pick	8	young	4.86	0.0907163	0.132196	0	0.449834	0.0289849	486	0.441168	0.350261	0	1.1783	0.451152	486	10	30	22	10	35	18	0.889655	4.32653	1.29644	3.43501	0	0	4.41152	11.5556	0.284255	4.42445	15.9671	0	0	0	0	0	0	0	0	0	0	0	0	0
8	bridle	1	pick	1	adult	3.62	0.0205899	0.0308628	0	0.111352	0	362	0.0892987	0.070533	0	0.291061	0.0851638	362	2	57	10	3	1	0	0.201925	0.875752	0.302671	0.691717	0	0	1.09202	2.85444	0	0.835202	3.94646	0	0	0	0	0	0	0	0	0	0	0	0	0
8	bridle	1	pick	2	adult	6.18	0.0410345	0.0573035	0	0.218155	0	618	0.13527	0.167682	0	0.515489	0.0427037	618	3	58	11	4	4	15	0.402425	1.32659	0.561976	1.64445	0	0	2.13944	5.0554	0	0.418795	7.19484	0	0	0	0	0	0	0	0	0	0	0	0	0
8	bridle	1	pick	3	adult	4.22	0.0261942	0.0420687	0	0.134052	0	422	0.0969988	0.1042	0	0.327703	0.0551185	422	5	5	10	5	9	15	0.256887	0.951267	0.412568	1.02189	0	0	1.31465	3.21379	0	0.540547	4.52843	0	0	0	0	0	0	0	0	0	0	0	0	0
8	bridle	1	pick	4	adult	4.14	0.0422467	0.0797767	0	0.288894	0	414	0.158964	0.148235	0	0.47596	0.0810739	414	6	8	20	6	12	23	0.414314	1.55896	0.78237	1.45374	0	0	2.83319	4.66774	0	0.795092	7.50093	0	0	0	0	0	0	0	0	0	0	0	0	0
8	bridle	1	pick	5	adult	3.78	0.0659885	0.0825914	0	0.256752	0.0114835	378	0.110273	0.0903742	0	0.37628	0.0877673	378	7	14	0	7	17	19	0.647149	1.08145	0.809974	0.8863	0	0	2.51797	3.69018	0.112618	0.860734	6.20815	0	0	0	0	0	0	0	0	0	0	0	0	0
8	bridle	1	pick	6	adult	3.54	0.0695553	0.0834011	0	0.239215	0.0142412	354	0.133507	0.118693	0.004062	0.470499	0.0924229	354	8	18	22	8	22	10	0.682129	1.3093	0.817914	1.16402	0	0.0398361	2.34598	4.61419	0.139663	0.906392	6.96017	0	0	0	0	0	0	0	0	0	0	0	0	0
8	bridle	1	pick	7	adult	6.58	0.164348	0.141604	0	0.604676	0.121759	658	0.184266	0.195919	0	0.823269	0.0793901	658	9	21	2	9	27	16	1.61176	1.80709	1.38871	1.92138	0	0	5.93006	8.0738	1.19409	0.778578	14.0039	0	0	0	0	0	0	0	0	0	0	0	0	0
8	bridle	1	pick	8	adult	4.34	0.0557488	0.0725932	0	0.221681	0.0114835	434	0.12548	0.120089	0	0.447187	0.0721413	434	10	26	3	10	30	11	0.546729	1.23058	0.711922	1.17771	0	0	2.17403	4.38557	0.112618	0.707489	6.5596	0	0	0	0	0	0	0	0	0	0	0	0	0
8	halter	2	pick	1	adult	2.18	0.181795	0.0755292	0.0641354	0.414703	0.165853	218	0.219075	0.228295	0.004062	0.703494	0.0889149	218	2	45	11	2	47	15	1.78287	2.14846	0.740715	2.23889	0.628976	0.0398361	4.067	6.89917	1.62652	0.871988	10.9662	0	0	0	0	0	0	0	0	0	0	0	0	0
8	halter	2	pick	2	adult	6.7	0.0334884	0.0411663	0	0.169096	0.0114835	670	0.174746	0.214725	0	0.958918	0.0942747	670	3	44	10	3	51	2	0.328421	1.71374	0.403718	2.10581	0	0	1.65832	9.40411	0.112618	0.924552	11.0624	0	0	0	0	0	0	0	0	0	0	0	0	0
8	halter	2	pick	3	adult	3.86	0.0404507	0.0601494	0	0.186621	0	386	0.100383	0.0728283	0	0.225444	0.120466	386	4	53	21	4	57	17	0.3967	0.984455	0.589885	0.714227	0	0	1.8302	2.21093	0	1.18141	4.04113	0	0	0	0	0	0	0	0	0	0	0	0	0
8	halter	2	pick	4	adult	2.46	0.15169	0.0783731	0.0114835	0.290697	0.15179	246	0.100869	0.0951274	0	0.276312	0.0551185	246	5	57	4	5	59	15	1.48762	0.989219	0.768605	0.932915	0.112618	0	2.85087	2.70979	1.48861	0.540547	5.56065	0	0	0	0	0	0	0	0	0	0	0	0	0
8	halter	2	pick	5	adult	5.42	0.0210735	0.0241778	0	0.0815065	0.0114835	542	0.0550298	0.0555471	0	0.225444	0.0358214	542	6	54	8	6	59	18	0.206668	0.539677	0.237111	0.54475	0	0	0.799334	2.21093	0.112618	0.351301	3.01027	0	0	0	0	0	0	0	0	0	0	0	0	0
8	halter	2	pick	6	adult	3.14	0.0163992	0.0260841	0	0.138728	0.0114835	314	0.0613916	0.07238	0	0.259535	0.0210789	314	8	4	1	8	7	4	0.160827	0.602068	0.255806	0.709831	0	0	1.36051	2.54526	0.112618	0.206721	3.90577	0	0	0	0	0	0	0	0	0	0	0	0	0
8	halter	2	pick	7	adult	2.9	0.0180287	0.0292631	0	0.134052	0.00668923	290	0.0961534	0.0798283	0.004062	0.26551	0.0550942	290	9	6	15	9	9	12	0.176807	0.942976	0.286983	0.782877	0	0.0398361	1.31465	2.60386	0.0656012	0.540309	3.9185	0	0	0	0	0	0	0	0	0	0	0	0	0
8	halter	2	pick	8	adult	2.82	0.0163111	0.0321119	0	0.140458	0.000838301	282	0.066377	0.0603632	0	0.202476	0.0307433	282	10	10	0	10	12	20	0.159963	0.65096	0.314921	0.591982	0	0	1.37747	1.98568	0.00822122	0.301499	3.36315	0	0	0	0	0	0	0	0	0	0	0	0	0
9	bridle	2	pick	1	young	2.78	0.00458671	0.00900699	0	0.0464896	0	278	0.0286449	0.0251905	0	0.0874345	0.0210789	278	2	43	1	2	45	20	0.0449819	0.28092	0.0883316	0.247043	0	0	0.455923	0.85747	0	0.206721	1.31339	0	0	0	0	1	0	0	0	0	0	0	1	0
9	bridle	2	pick	2	young	4.38	0.0291836	0.0365073	0	0.151572	0.0114835	438	0.0791889	0.0863786	0	0.3448	0.0551185	438	3	46	0	3	50	9	0.286203	0.776606	0.358027	0.847115	0	0	1.48647	3.38145	0.112618	0.540547	4.86792	0	0	0	0	1	0	0	0	0	0	0	1	0
9	bridle	2	pick	3	young	5.02	0.10566	0.194689	0	0.781797	0	502	0.188716	0.158771	0	0.522327	0.178739	502	4	49	5	4	54	5	1.03621	1.85074	1.90932	1.55707	0	0	7.66709	5.12246	0	1.75289	12.7895	1	0	0	0	0	0	0	0	1	0	0	1	1
9	bridle	2	pick	4	young	2.74	0.00191954	0.00607048	0	0.0360191	0	274	0.0365676	0.0404619	0	0.19687	0.0210789	274	5	52	22	5	55	15	0.0188249	0.358618	0.0595332	0.39681	0	0	0.353239	1.9307	0	0.206721	2.28394	0	0	0	0	0	0	0	0	0	0	0	0	0
9	bridle	2	pick	5	young	4.06	0.00387827	0.00757408	0	0.0289849	0	406	0.142032	0.142914	0	0.635099	0.0933979	406	6	54	12	6	58	13	0.0380342	1.39291	0.074279	1.40156	0	0	0.284255	6.22842	0	0.915953	6.51267	0	0	0	0	0	0	0	0	0	0	0	0	0
9	bridle	2	pick	6	young	6.86	0.586529	0.865908	0	4.13646	0.20415	686	0.571324	0.782505	0	3.72928	0.395984	686	7	57	23	8	4	19	5.75209	5.60298	8.49196	7.67403	0	0	40.5662	36.573	2.0021	3.88341	77.1393	1	1	0	1	0	0	0	0	1	1	0	1	1
9	bridle	2	pick	7	young	3.14	0.000889743	0.00488217	0	0.0464896	0	314	0.0503063	0.0680986	0	0.234267	0.013351	314	9	5	14	9	8	17	0.00872571	0.493354	0.0478794	0.667843	0	0	0.455923	2.29746	0	0.130933	2.75338	0	0	0	0	0	0	0	0	0	0	0	0	0
9	bridle	2	pick	8	young	3.3	0.0210861	0.0240999	0	0.0922272	0.0114835	330	0.0336349	0.0274214	0	0.165744	0.0289178	330	10	7	20	10	11	2	0.206791	0.329857	0.236347	0.268922	0	0	0.904472	1.62546	0.112618	0.283597	2.52993	0	0	0	0	0	0	0	0	0	0	0	0	0
9	halter	1	pick	1	young	4.1	0.0146908	0.0224764	0	0.0990187	0	410	0.0148166	0.0274028	0	0.174324	0.004062	410	3	0	14	3	4	16	0.144073	0.145306	0.220426	0.26874	0	0	0.971076	1.7096	0	0.0398361	2.68067	0	0	0	0	0	1	0	0	0	0	0	1	0
9	halter	1	pick	2	young	4.06	0.0348607	0.051134	0	0.191266	0	406	0.0546807	0.0676619	0	0.326272	0.0380974	406	4	3	18	4	7	19	0.341879	0.536254	0.501471	0.663561	0	0	1.87575	3.19975	0	0.373621	5.0755	0	0	0	0	0	0	0	0	0	0	0	0	0
9	halter	1	pick	3	young	2.5	0	0	0	0	0	250	0.0293194	0.0470337	0	0.186664	0.00329153	250	5	5	3	5	7	15	0	0.287536	0	0.461259	0	0	0	1.83061	0	0.03228	1.83061	0	0	0	0	0	0	0	0	0	0	0	0	0
9	halter	1	pick	4	young	8.74	0.0466887	0.0796727	0	0.392184	0	874	0.32372	0.358477	0	1.09571	0.106194	874	6	8	6	6	16	24	0.457876	3.17472	0.78135	3.51558	0	0	3.84614	10.7456	0	1.04144	14.5918	0	0	0	0	0	0	0	0	0	0	0	0	0
9	halter	1	pick	5	young	7.5	0.0117752	0.0285414	0	0.224635	0	750	0.195386	0.258667	0	1.125	0.0721413	750	7	15	13	7	23	0	0.115479	1.91615	0.279906	2.53675	0	0	2.203	11.0328	0	0.707489	13.2358	0	0	0	0	1	0	0	0	0	0	0	1	0
9	halter	1	pick	6	young	8.3	0.0147463	0.0422022	0	0.20415	0	830	0.319199	0.313636	0	1.1659	0.208402	830	8	19	13	8	27	20	0.144617	3.13039	0.413877	3.07583	0	0	2.0021	11.434	0	2.0438	13.4361	1	0	0	0	0	0	0	0	0	0	0	1	0
9	halter	1	pick	7	young	2.18	0.00116233	0.0054432	0	0.0399118	0	218	0.0955467	0.108959	0	0.307845	0.0250423	218	9	23	23	9	26	2	0.0113989	0.937027	0.0533815	1.06857	0	0	0.391415	3.01904	0	0.24559	3.41045	0	0	0	0	0	0	0	0	0	0	0	0	0
9	halter	1	pick	8	young	1.86	0.00129553	0.00611516	0	0.0384282	0	186	0.0967421	0.11729	0	0.41305	0.027378	186	10	28	13	10	30	9	0.0127052	0.948749	0.0599714	1.15026	0	0	0.376866	4.05078	0	0.268496	4.42765	0	0	0	0	0	0	0	0	0	0	0	0	0
10	bridle	1	pick	1	young	6.1	0.00765906	0.0130072	0	0.0620763	0	610	0.0450387	0.0544298	0	0.259535	0.0210789	610	3	1	22	3	7	24	0.0751124	0.441694	0.127562	0.533793	0	0	0.608783	2.54526	0	0.206721	3.15405	0	0	0	0	0	0	0	0	0	0	0	0	0
10	bridle	1	pick	2	young	4.7	0.00506969	0.0108446	0	0.0615454	0	470	0.242372	0.27562	0	1.06077	0.0806082	470	4	16	19	4	21	11	0.0497184	2.37695	0.106353	2.703	0	0	0.603576	10.403	0	0.790525	11.0066	0	0	0	0	1	0	0	0	0	0	0	1	0
10	bridle	1	pick	3	young	3.7	0.272065	0.501619	0	2.23792	0.00326701	370	0.0761469	0.0604675	0	0.324738	0.0694518	370	5	23	22	5	27	14	2.66815	0.746773	4.91938	0.593004	0	0	21.9473	3.1847	0.0320396	0.681114	25.132	0	0	0	0	0	1	0	1	0	1	0	1	1
10	bridle	1	pick	4	young	3.5	0.178758	0.369198	0	1.367	0.0114835	350	0.101404	0.141542	0	0.702103	0.0391934	350	6	22	21	6	26	8	1.75308	0.994465	3.62073	1.3881	0	0	13.4062	6.88553	0.112618	0.38437	20.2917	0	0	0	0	0	1	0	1	1	1	0	1	1
10	bridle	1	pick	5	young	8.94	0.0139933	0.0381156	0	0.204145	0	894	0.399635	0.226162	0.004062	0.89169	0.399125	894	7	26	22	7	35	20	0.137232	3.91922	0.373799	2.21797	0	0.0398361	2.00205	8.74481	0	3.91422	10.7469	0	0	0	0	1	0	0	0	0	0	0	1	0
10	bridle	1	pick	6	young	4.62	0.0290508	0.0372113	0	0.150595	0.0114835	462	0.155761	0.122439	0	0.516402	0.140255	462	8	37	19	8	42	9	0.284901	1.52755	0.364931	1.20076	0	0	1.47689	5.06436	0.112618	1.37548	6.54124	0	0	0	0	0	0	0	0	0	0	0	0	0
10	bridle	1	pick	7	young	2.7	0.107424	0.0913373	0.0114835	0.291834	0.0639964	270	0.0749451	0.104953	0	0.515489	0.0380974	270	9	43	14	9	46	6	1.05351	0.734986	0.895745	1.02928	0.112618	0	2.86201	5.0554	0.627613	0.373621	7.91741	0	0	0	0	0	1	0	0	0	0	0	1	0
10	bridle	1	pick	8	young	2.42	0.0681705	0.188328	0	0.980487	0.00863215	242	0.139881	0.0814832	0	0.37147	0.157289	242	10	49	5	10	51	15	0.668548	1.37181	1.84693	0.799106	0	0	9.61564	3.64301	0.0846555	1.54253	13.2586	0	0	0	0	0	1	0	1	0	0	0	1	1
10	halter	2	pick	1	young	4.14	0.00990572	0.0127415	0	0.0639964	0.00910433	414	0.0764396	0.0794446	0	0.225444	0.0210789	414	2	34	1	2	38	4	0.0971454	0.749643	0.124956	0.779113	0	0	0.627613	2.21093	0.0892861	0.206721	2.83855	0	0	0	0	0	0	0	0	0	0	0	0	0
10	halter	2	pick	2	young	3.7	0.0110961	0.0180908	0	0.1053	0.00869403	370	0.23282	0.138173	0.0398625	0.579886	0.208402	370	3	40	7	3	43	24	0.108819	2.28326	0.177416	1.35506	0	0.390932	1.03268	5.68694	0.0852624	2.0438	6.71962	0	0	0	0	0	0	0	0	0	0	0	0	0
10	halter	2	pick	3	young	2.54	0.0354609	0.0489193	0	0.187781	0.0120534	254	0.174715	0.125417	0.0381003	0.395842	0.0976575	254	4	47	23	4	50	11	0.347765	1.71343	0.479752	1.22997	0	0.37365	1.84157	3.88202	0.118208	0.957727	5.72359	0	0	0	0	0	0	0	0	0	0	0	0	0
10	halter	2	pick	4	young	2.74	0.0163206	0.0237467	0	0.0976739	0.0105103	274	0.10774	0.0639569	0.00416732	0.224136	0.113941	274	5	54	24	5	57	17	0.160056	1.05661	0.232884	0.627226	0	0.0408689	0.957888	2.1981	0.103075	1.11742	3.15599	0	0	0	0	1	0	0	0	0	0	0	1	0
10	halter	2	pick	5	young	2.66	0.0255304	0.0227499	0	0.105205	0.0169404	266	0.150273	0.108082	0.0380974	0.378921	0.106194	266	7	1	19	7	4	10	0.250376	1.47372	0.223108	1.05996	0	0.373621	1.03174	3.71607	0.166134	1.04144	4.74781	0	0	0	0	0	0	0	0	0	0	0	0	0
10	halter	2	pick	6	young	3.22	0.135315	0.053689	0.0464896	0.271886	0.128147	322	0.116975	0.0805616	0	0.388662	0.0983741	322	8	1	1	8	4	6	1.32704	1.14717	0.526528	0.790068	0.455923	0	2.66638	3.81161	1.25674	0.964754	6.47799	0	1	0	0	0	0	0	0	0	0	0	1	0
10	halter	2	pick	7	young	2.3	0.0537563	0.118939	0	0.537706	0.0114835	230	0.0544392	0.035575	0.004062	0.151298	0.0513797	230	9	4	13	9	6	20	0.527188	0.533885	1.16643	0.348884	0	0.0398361	5.27329	1.48378	0.112618	0.50388	6.75707	0	0	0	0	0	0	0	0	0	0	0	0	0
10	halter	2	pick	8	young	3.18	0.0226411	0.0455671	0	0.217166	0.00425111	318	0.113434	0.0986182	0	0.327743	0.103855	318	10	8	11	10	11	15	0.222041	1.11245	0.446877	0.967148	0	0	2.12975	3.21417	0.0416906	1.01851	5.34392	0	0	0	0	0	0	0	0	0	0	0	0	0
11	bridle	1	pick	1	adult	5.42	0.0572403	0.0674351	0	0.246241	0.0289849	542	0.398923	0.328722	0	1.16606	0.293102	542	2	49	14	2	54	24	0.561356	3.91224	0.661336	3.22377	0	0	2.41488	11.4355	0.284255	2.87445	13.8504	1	0	0	0	0	0	0	0	0	0	0	1	0
11	bridle	1	pick	2	adult	5.1	0.0185492	0.0520895	0	0.20415	0	510	0.197742	0.103998	0.0380974	0.46426	0.150135	510	3	59	24	4	5	1	0.181912	1.93926	0.510842	1.01991	0	0.373621	2.0021	4.553	0	1.47238	6.5551	0	0	0	0	1	0	0	0	0	0	0	1	0
11	bridle	1	pick	3	adult	2.18	0.002976	0.00664782	0	0.0282823	0	218	0.0508448	0.066396	0	0.207715	0.0116225	218	5	5	24	5	8	3	0.0291856	0.498635	0.0651952	0.651146	0	0	0.277365	2.03706	0	0.113982	2.31443	0	0	0	0	0	0	0	0	0	0	0	0	0
11	bridle	1	pick	4	adult	3.02	0.048958	0.0479842	0	0.169096	0.0286367	302	0.13097	0.0671965	0.0210789	0.287304	0.139445	302	6	10	6	6	13	6	0.480131	1.28442	0.470581	0.658996	0	0.206721	1.65832	2.81759	0.28084	1.36754	4.47591	0	0	0	0	1	0	0	0	0	0	0	1	0
11	bridle	1	pick	5	adult	4.38	0.0607041	0.0905214	0	0.302906	0.0114835	438	0.0781569	0.0873525	0	0.343116	0.0329486	438	7	12	13	7	16	22	0.595325	0.766484	0.887744	0.856666	0	0	2.9706	3.36494	0.112618	0.323127	6.33554	0	0	0	0	0	0	0	0	0	0	0	0	0
11	bridle	1	pick	6	adult	4.34	0.13189	0.318712	0	1.33799	0	434	0.108025	0.0999181	0	0.47651	0.071925	434	8	14	7	8	18	15	1.29344	1.0594	3.1256	0.979897	0	0	13.1217	4.67314	0	0.705368	17.7948	1	1	0	0	0	1	0	0	0	0	0	1	0
11	bridle	1	pick	7	adult	3.7	0.0374785	0.0750112	0	0.291834	0	370	0.117712	0.090159	0	0.259535	0.155011	370	9	19	3	9	22	20	0.367551	1.1544	0.735634	0.884189	0	0	2.86201	2.54526	0	1.52019	5.40728	0	0	0	0	1	0	0	0	0	0	0	1	0
11	bridle	1	pick	8	adult	4.22	0.0324897	0.0640504	0	0.274291	0	422	0.0880095	0.079256	0	0.225444	0.102531	422	10	23	13	10	27	18	0.318627	0.863109	0.628142	0.777263	0	0	2.68997	2.21093	0	1.00552	4.90091	0	0	0	0	0	0	0	0	0	0	0	0	0
11	halter	2	pick	1	adult	4.02	0.0318996	0.0554058	0	0.25768	0.0114835	402	0.0840218	0.0833796	0	0.276584	0.0721413	402	2	33	10	2	37	10	0.312839	0.824002	0.543365	0.817704	0	0	2.52707	2.71246	0.112618	0.707489	5.23953	0	0	0	0	0	0	0	0	0	0	0	0	0
11	halter	2	pick	2	adult	3.18	0.00789482	0.0102229	0	0.0386342	0	318	0.036255	0.0293415	0	0.157289	0.024627	318	3	39	12	3	42	16	0.0774245	0.355553	0.100256	0.287752	0	0	0.378886	1.54253	0	0.241517	1.92142	0	0	0	0	0	0	0	0	0	0	0	0	0
11	halter	2	pick	3	adult	3.74	0.0137689	0.0270219	0	0.116534	0.00231616	374	0.0496209	0.0718166	0	0.259203	0.0210789	374	4	43	1	4	46	19	0.135031	0.486632	0.265004	0.704306	0	0	1.14285	2.542	0.0227146	0.206721	3.68486	0	0	0	0	0	0	0	0	0	0	0	0	0
11	halter	2	pick	4	adult	4.06	0.0292432	0.0584148	0	0.232288	0.00419887	406	0.0435951	0.0598559	0	0.259535	0.018898	406	5	47	19	5	51	20	0.286788	0.427537	0.572874	0.587007	0	0	2.27804	2.54526	0.0411783	0.185332	4.82331	0	0	0	0	0	0	0	0	0	0	0	0	0
11	halter	2	pick	5	adult	5.42	0.0316092	0.0619258	0	0.292016	0.00588173	542	0.0903118	0.091184	0	0.327743	0.0551185	542	6	50	21	6	56	6	0.309992	0.885688	0.607306	0.894241	0	0	2.8638	3.21417	0.0576821	0.540547	6.07797	0	0	0	0	0	0	0	0	0	0	0	0	0
11	halter	2	pick	6	adult	4.74	0.0322462	0.0588919	0	0.279546	0.0114835	474	0.116817	0.127053	0	0.378327	0.0551185	474	7	55	2	7	59	20	0.316239	1.14563	0.577553	1.24601	0	0	2.74151	3.71025	0.112618	0.540547	6.45176	0	0	0	0	0	0	0	0	0	0	0	0	0
11	halter	2	pick	7	adult	4.46	0.028124	0.0562458	0	0.291834	0.00927638	446	0.104643	0.0985451	0	0.37874	0.0591019	446	8	59	17	9	4	3	0.275812	1.02623	0.551602	0.966432	0	0	2.86201	3.71431	0.0909734	0.579612	6.57632	0	0	0	0	0	0	0	0	0	0	0	0	0
11	halter	2	pick	8	adult	4.38	0.00984433	0.025315	0	0.150472	0	438	0.089482	0.105399	0	0.32761	0.0357974	438	10	4	19	10	9	3	0.0965433	0.87755	0.248264	1.03365	0	0	1.47568	3.21287	0	0.351065	4.68855	0	0	0	0	0	0	0	0	0	0	0	0	0
12	bridle	2	pick	1	adult	2.74	0.0114544	0.0286152	0	0.154144	0	274	0.155175	0.147215	0	0.430118	0.15883	274	2	48	13	2	51	6	0.112334	1.5218	0.280629	1.44374	0	0	1.51169	4.21816	0	1.55764	5.72985	0	0	0	0	0	0	0	0	0	0	0	0	0
12	bridle	2	pick	2	adult	4.02	0.00291741	0.00489224	0	0.0254161	0	402	0.195549	0.160772	0	0.528723	0.225444	402	3	51	8	3	55	8	0.028611	1.91775	0.0479782	1.57669	0	0	0.249256	5.18519	0	2.21093	5.43444	0	0	0	0	1	0	0	0	0	0	0	1	0
12	bridle	2	pick	3	adult	2.06	0.0157629	0.0142919	0	0.0544917	0.0114835	206	0.0625162	0.039559	0.004062	0.22979	0.0503614	206	4	58	15	5	0	16	0.154587	0.613097	0.140161	0.387955	0	0.0398361	0.5344	2.25355	0.112618	0.493894	2.78795	0	0	1	0	0	0	0	0	0	0	0	0	1
12	bridle	2	pick	4	adult	3.54	0.0916539	0.0645541	0	0.241063	0.0876573	354	0.0988159	0.101316	0	0.378561	0.071585	354	6	1	19	6	5	7	0.89885	0.969087	0.633082	0.993602	0	0	2.3641	3.71255	0.859655	0.702035	6.07665	0	0	1	1	1	0	0	0	0	0	0	1	1
12	bridle	2	pick	5	adult	4.3	0.908153	1.45681	0	5.48778	0.326966	430	1.29421	2.6043	0	11.4152	0.214115	430	7	5	3	7	9	10	8.90626	12.6923	14.2869	25.5404	0	0	53.8187	111.949	3.20655	2.09983	165.767	0	0	1	1	0	0	0	0	1	1	0	0	1
12	bridle	2	pick	6	adult	2.18	0.139814	0.13973	0	0.753078	0.108611	218	0.150487	0.120564	0	0.467922	0.111303	218	8	9	16	8	11	20	1.37116	1.47582	1.37034	1.18237	0	0	7.38543	4.58891	1.06515	1.09155	11.9743	0	0	1	1	0	0	0	0	0	0	0	0	1
12	bridle	2	pick	7	adult	4.1	0.0392411	0.0654342	0	0.283229	0.0114835	410	0.0985739	0.0687558	0.0200925	0.260806	0.0752909	410	9	12	13	9	16	15	0.384837	0.966715	0.641713	0.674289	0	0.197047	2.77763	2.55772	0.112618	0.738378	5.33535	0	0	0	0	1	0	0	0	0	0	0	1	0
12	bridle	2	pick	8	adult	3.06	0.0270329	0.046193	0	0.228552	0.0114835	306	0.122325	0.0762525	0.022514	0.242489	0.113844	306	10	17	0	10	20	1	0.265112	1.19964	0.453014	0.747808	0	0.220795	2.24141	2.37809	0.112618	1.11647	4.6195	0	0	0	0	1	0	0	0	0	0	0	1	0
12	halter	1	pick	1	adult	3.54	0.00636741	0.0146886	0	0.0815065	0	354	0.0297965	0.0472894	0	0.206111	0.00529348	354	3	13	22	3	17	10	0.0624452	0.292214	0.144051	0.463767	0	0	0.799334	2.02134	0	0.0519131	2.82067	0	0	0	0	0	0	0	0	0	0	0	0	0
12	halter	1	pick	2	adult	6.18	0.0165376	0.0709308	0	0.48481	0	618	0.224779	0.186018	0	0.565398	0.236265	618	4	19	15	4	25	19	0.162184	2.20441	0.695619	1.82428	0	0	4.75453	5.54486	0	2.31705	10.2994	0	0	0	0	1	0	0	0	0	0	0	1	0
12	halter	1	pick	3	adult	6.62	0.201431	0.231022	0	0.765732	0.0634783	662	0.0915887	0.159456	0	0.737168	0.0205284	662	5	19	5	5	25	20	1.97543	0.89821	2.26563	1.56378	0	0	7.50954	7.2294	0.622532	0.201322	14.7389	0	0	0	0	0	1	0	0	0	0	0	1	0
12	halter	1	pick	4	adult	1.94	0.0369816	0.0401304	0	0.153326	0.0202028	194	0.111456	0.0504224	0.0238508	0.241453	0.104759	194	6	27	6	6	29	4	0.362679	1.09305	0.393559	0.494492	0	0.233904	1.50367	2.36793	0.198129	1.02737	3.8716	0	0	0	0	0	0	0	0	0	0	0	0	0
12	halter	1	pick	5	adult	2.94	0.0175919	0.0172564	0	0.0637997	0.0114835	294	0.0637092	0.0614082	0	0.222823	0.0333474	294	7	30	16	7	33	14	0.172524	0.624796	0.169233	0.602231	0	0	0.625684	2.18523	0.112618	0.327038	2.81091	0	1	0	0	0	0	0	0	0	0	0	1	0
12	halter	1	pick	6	adult	1.62	0.0277167	0.037465	0	0.130894	0.00649745	162	0.139723	0.0831717	0	0.287488	0.147737	162	8	34	7	8	35	22	0.271817	1.37026	0.367419	0.815665	0	0	1.28368	2.81939	0.0637205	1.44886	4.10307	0	0	0	0	0	0	0	0	0	0	0	0	0
12	halter	1	pick	7	adult	1.9	0.0284212	0.043128	0	0.139409	0	190	0.114522	0.118339	0.004062	0.34454	0.0551185	190	9	38	10	9	40	7	0.278727	1.12312	0.422956	1.16055	0	0.0398361	1.36719	3.37891	0	0.540547	4.74609	0	0	0	0	0	0	0	0	0	0	0	0	0
12	halter	1	pick	8	adult	2.14	0.0132134	0.0231894	0	0.0864019	0	214	0.127989	0.0943388	0.015074	0.303169	0.134299	214	10	42	18	10	44	21	0.129583	1.25519	0.227418	0.925181	0	0.14783	0.847343	2.97318	0	1.31707	3.82052	0	0	0	0	0	0	0	0	0	0	0	0	0
13	bridle	2	pick	1	adult	6.74	0.20367	0.197427	0	0.696046	0.221681	674	0.347897	0.295443	0	0.977418	0.330053	674	3	49	9	3	56	2	1.99739	3.41183	1.93617	2.89741	0	0	6.82613	9.58554	2.17403	3.23683	16.4117	1	0	1	1	0	0	0	0	0	0	0	1	1
13	bridle	2	pick	2	adult	3.5	0.0140861	0.0300161	0	0.135279	0	350	0.102451	0.108593	0	0.294829	0.0494903	350	4	54	20	4	58	7	0.138142	1.00473	0.294368	1.06497	0	0	1.32668	2.89139	0	0.485351	4.21808	0	0	0	0	0	0	0	0	0	0	0	0	0
13	bridle	2	pick	3	adult	3.66	0.010163	0.0233246	0	0.112116	0	366	0.0528987	0.0597276	0	0.174324	0.0148744	366	5	59	15	6	3	6	0.0996684	0.518778	0.228744	0.585748	0	0	1.09953	1.7096	0	0.145874	2.80912	0	0	0	0	0	0	0	0	0	0	0	0	0
13	bridle	2	pick	4	adult	4.66	0.039538	0.0879838	0	0.386564	0	466	0.0899913	0.105909	0	0.341304	0.0210789	466	7	3	22	7	8	13	0.387749	0.882545	0.862858	1.03865	0	0	3.79103	3.34717	0	0.206721	7.1382	0	0	0	0	0	0	0	0	0	0	0	0	0
13	bridle	2	pick	5	adult	3.18	0.0191224	0.0356028	0	0.147233	0	318	0.126625	0.112735	0	0.421663	0.124086	318	8	11	1	8	14	5	0.187534	1.24181	0.349157	1.10559	0	0	1.44391	4.13525	0	1.21691	5.57916	0	0	0	0	0	0	0	0	0	0	0	0	0
13	bridle	2	pick	6	adult	4.26	0.0266042	0.0417364	0	0.170143	0.0114835	426	0.0840141	0.0829313	0	0.244526	0.0380974	426	9	14	19	9	19	0	0.260908	0.823927	0.409309	0.813307	0	0	1.66859	2.39807	0.112618	0.373621	4.06666	0	0	0	0	0	0	0	0	0	0	0	0	0
13	bridle	2	pick	7	adult	4.1	0.0132402	0.0322134	0	0.168428	0	410	0.170528	0.168243	0	0.463826	0.0380974	410	10	18	13	10	22	15	0.129847	1.67237	0.315917	1.64996	0	0	1.65177	4.54874	0	0.373621	6.20052	0	0	0	0	0	0	0	0	0	0	0	0	0
13	bridle	2	pick	8	adult	4.46	0.020093	0.0277015	0	0.0990187	0.0107962	446	0.0587597	0.061664	0	0.174324	0.0246716	446	11	24	21	11	29	7	0.197052	0.576256	0.271669	0.604739	0	0	0.971076	1.7096	0.105878	0.241955	2.68067	0	0	0	0	0	0	0	0	0	0	0	0	0
13	halter	1	pick	1	adult	5.78	0.0186292	0.0276056	0	0.138548	0	578	0.0623553	0.0614341	0	0.21923	0.0444868	578	3	41	3	3	46	22	0.182697	0.611518	0.270729	0.602484	0	0	1.35874	2.14999	0	0.436282	3.50874	0	0	0	0	0	1	0	0	0	0	0	1	0
13	halter	1	pick	2	adult	4.02	0.00171774	0.00631699	0	0.0289849	0	402	0.0679031	0.074713	0	0.203639	0.0210789	402	4	46	17	4	50	17	0.0168459	0.665926	0.0619507	0.732711	0	0	0.284255	1.99709	0	0.206721	2.28134	0	0	0	0	0	0	0	0	0	0	0	0	0
13	halter	1	pick	3	adult	3.54	0.0108835	0.032587	0	0.153192	0	354	0.125005	0.118367	0	0.357045	0.0891667	354	5	51	8	5	54	21	0.106734	1.22592	0.319581	1.16083	0	0	1.50236	3.50154	0	0.874458	5.0039	0	0	0	0	0	0	0	0	0	0	0	0	0
13	halter	1	pick	4	adult	4.42	0.00791942	0.0241837	0	0.116534	0	442	0.0597094	0.0673829	0	0.221817	0.0242253	442	6	55	12	6	59	22	0.0776657	0.58557	0.237169	0.660824	0	0	1.14285	2.17536	0	0.237578	3.31821	0	0	0	0	0	0	0	0	0	0	0	0	0
13	halter	1	pick	5	adult	5.3	0.0124865	0.0372575	0	0.163884	0	530	0.0822778	0.0935561	0	0.288564	0.0380974	530	7	59	4	8	4	11	0.122455	0.806898	0.365385	0.917505	0	0	1.60721	2.82995	0	0.373621	4.43716	0	0	0	0	0	0	0	0	0	0	0	0	0
13	halter	1	pick	6	adult	3.98	0.00738557	0.0200759	0	0.0990187	0	398	0.0890273	0.0911504	0	0.259535	0.041232	398	9	8	15	9	12	14	0.0724303	0.87309	0.196884	0.893911	0	0	0.971076	2.54526	0	0.404363	3.51634	0	0	0	0	0	0	0	0	0	0	0	0	0
13	halter	1	pick	7	adult	4.54	0.0591714	0.104844	0	0.439692	0	454	0.143823	0.152224	0	0.47743	0.0557048	454	10	13	23	10	18	11	0.580294	1.41048	1.02821	1.49286	0	0	4.31206	4.68216	0	0.546297	8.99422	0	0	0	0	1	0	0	0	0	0	0	1	0
13	halter	1	pick	8	adult	3.82	0.00533591	0.0160983	0	0.0815065	0	382	0.154117	0.16888	0	0.531868	0.044887	382	11	19	6	11	23	1	0.0523293	1.51143	0.157876	1.65621	0	0	0.799334	5.21603	0	0.440207	6.01536	0	0	0	0	0	0	0	0	0	0	0	0	0
14	bridle	1	pick	1	adult	4.06	0.0327181	0.04128	0	0.169096	0.0177178	406	0.0444933	0.0462241	0	0.191362	0.0380974	406	3	48	6	3	52	7	0.320866	0.436346	0.404833	0.453319	0	0	1.65832	1.87669	0.173758	0.373621	3.53501	0	0	0	0	0	0	0	0	0	0	0	0	0
14	bridle	1	pick	2	adult	4.46	0.0190399	0.0418473	0	0.168754	0	446	0.137779	0.0936715	0	0.310687	0.157288	446	4	53	20	4	58	6	0.186724	1.3512	0.410397	0.918636	0	0	1.65497	3.04691	0	1.54253	4.70188	0	0	0	0	0	0	0	0	0	0	0	0	0
14	bridle	1	pick	3	adult	3.02	0.010356	0.0189942	0	0.0802237	0	302	0.0718936	0.08002	0	0.276584	0.0376194	302	6	0	15	6	3	15	0.101562	0.705061	0.186276	0.784757	0	0	0.786754	2.71246	0	0.368933	3.49921	0	0	0	0	0	0	0	1	0	0	0	0	1
14	bridle	1	pick	4	adult	2.94	0.00866206	0.0308125	0	0.182497	0	294	0.0483438	0.0652253	0	0.256193	0.00422689	294	7	4	16	7	7	14	0.0849488	0.474108	0.302178	0.639665	0	0	1.78975	2.51248	0	0.0414531	4.30223	0	0	0	0	0	0	0	0	0	0	0	0	0
14	bridle	1	pick	5	adult	2.82	0.00928947	0.0260065	0	0.134052	0	282	0.0783434	0.0998896	0	0.397126	0.0376576	282	8	8	18	8	11	13	0.0911018	0.768314	0.255046	0.979617	0	0	1.31465	3.89461	0	0.369308	5.20926	0	0	0	0	0	0	0	0	0	0	0	0	0
14	bridle	1	pick	6	adult	2.18	0.0139903	0.0283688	0	0.134052	0	218	0.062839	0.0633113	0	0.208402	0.0552063	218	9	12	6	9	14	10	0.137203	0.616262	0.278212	0.620894	0	0	1.31465	2.0438	0	0.541408	3.35845	0	0	0	0	0	0	0	0	0	0	0	0	0
14	bridle	1	pick	7	adult	3.94	0.0915261	0.104493	0	0.414703	0.0464896	394	0.119086	0.138726	0	0.53257	0.082855	394	10	15	16	10	19	14	0.897596	1.16787	1.02476	1.36049	0	0	4.067	5.22291	0.455923	0.812559	9.28991	0	0	0	0	0	1	0	0	0	0	0	1	0
14	bridle	1	pick	8	adult	3.5	0.0226929	0.0486246	0	0.202431	0	350	0.0832828	0.0853651	0	0.259367	0.0597288	350	11	19	20	11	23	7	0.222549	0.816755	0.476861	0.837175	0	0	1.98524	2.54361	0	0.58576	4.52886	0	0	0	0	0	0	0	0	0	0	0	0	0
14	halter	2	pick	1	adult	4.22	0.0304603	0.0516593	0	0.221681	0.00580489	422	0.0810358	0.0767535	0	0.307141	0.0551185	422	2	50	21	2	55	1	0.298724	0.794718	0.506623	0.752722	0	0	2.17403	3.01213	0.0569286	0.540547	5.18616	0	0	0	0	0	0	0	0	0	0	0	0	0
14	halter	2	pick	2	adult	3.02	0.0140816	0.0271166	0	0.133203	0	302	0.0606218	0.0674951	0	0.208264	0.0210789	302	3	57	21	4	0	21	0.138098	0.594518	0.265932	0.661925	0	0	1.30632	2.04245	0	0.206721	3.34877	0	0	0	0	0	0	0	0	0	0	0	0	0
14	halter	2	pick	3	adult	2.46	0.00968772	0.0166059	0	0.0639964	0	246	0.0470737	0.0445562	0	0.140746	0.0210789	246	5	3	9	5	5	20	0.0950075	0.461652	0.162854	0.436963	0	0	0.627613	1.3803	0	0.206721	2.00791	0	0	0	0	0	0	0	0	0	0	0	0	0
14	halter	2	pick	4	adult	3.78	0.0475919	0.0531566	0	0.169096	0.0171642	378	0.0623624	0.0491855	0	0.164377	0.0616336	378	6	6	3	6	9	22	0.466734	0.611588	0.521307	0.482362	0	0	1.65832	1.61204	0.16833	0.604441	3.27036	0	0	0	0	0	0	0	0	0	0	0	0	0
14	halter	2	pick	5	adult	3.3	0.0311324	0.0528555	0	0.186621	0.00324438	330	0.0944296	0.0826517	0	0.22995	0.0874649	330	7	7	20	7	11	2	0.305315	0.926071	0.518354	0.810565	0	0	1.8302	2.25512	0.0318177	0.857768	4.08531	0	0	0	0	0	0	0	0	0	0	0	0	0
14	halter	2	pick	6	adult	2.86	0.0320223	0.0427012	0	0.169096	0.0114835	286	0.0481837	0.0491105	0	0.191362	0.0223664	286	8	16	5	8	19	1	0.314043	0.472538	0.418771	0.481627	0	0	1.65832	1.87669	0.112618	0.219348	3.53501	0	0	0	0	0	0	0	0	0	0	0	0	0
14	halter	2	pick	7	adult	2.9	0.0108908	0.0134487	0	0.0807886	0.00819556	290	0.0847789	0.0784886	0	0.241668	0.0551185	290	9	19	19	9	22	16	0.106806	0.831427	0.131891	0.769738	0	0	0.792293	2.37003	0.0803739	0.540547	3.16233	0	0	0	0	0	0	0	0	0	0	0	0	0
14	halter	2	pick	8	adult	2.86	0.0303195	0.0416094	0	0.199958	0.0114835	286	0.0921468	0.0734978	0.00325994	0.208402	0.0762965	286	10	20	7	10	23	3	0.297344	0.903683	0.408063	0.720792	0	0.0319702	1.96099	2.0438	0.112618	0.748239	4.00479	0	0	0	0	0	0	0	0	0	0	0	0	0
15	bridle	1	pick	1	adult	5.58	0.0179008	0.053902	0	0.369896	0	558	0.233986	0.236626	0	0.720599	0.106194	558	2	40	5	2	45	19	0.175553	2.29471	0.528617	2.32059	0	0	3.62757	7.06691	0	1.04144	10.6945	1	0	0	0	0	0	0	0	0	0	0	1	0
15	bridle	1	pick	2	adult	3.3	0.0584192	0.113042	0	0.432267	0.0114835	330	0.054395	0.0421027	0	0.223942	0.0440935	330	3	47	17	3	50	24	0.572917	0.533452	1.1086	0.412901	0	0	4.23925	2.1962	0.112618	0.432424	6.43545	0	0	0	0	0	1	0	0	0	0	0	1	0
15	bridle	1	pick	3	adult	6.02	0.0441432	0.070824	0	0.318313	0	602	0.116685	0.0955485	0.004062	0.361859	0.0703423	602	4	52	12	4	58	12	0.432912	1.14433	0.694571	0.937044	0	0.0398361	3.1217	3.54875	0	0.689847	6.67045	1	0	0	0	1	0	0	0	0	0	0	1	0
15	bridle	1	pick	4	adult	1.34	0.18992	0.0768737	0.0735163	0.375339	0.186621	134	0.217731	0.0766353	0.123223	0.361108	0.183369	134	6	0	17	6	2	0	1.86255	2.13528	0.7539	0.751563	0.720974	1.20845	3.68095	3.54138	1.8302	1.7983	7.22233	0	0	0	0	0	0	0	0	0	0	0	0	0
15	bridle	1	pick	5	adult	3.22	0.00697067	0.0151432	0	0.0966773	0	322	0.0280977	0.0239575	0	0.0891667	0.0210789	322	7	3	4	7	6	9	0.0683614	0.275554	0.148509	0.234951	0	0	0.948115	0.874458	0	0.206721	1.82257	0	0	1	1	0	0	0	1	0	0	0	0	1
15	bridle	1	pick	6	adult	3.38	0.0132003	0.0213551	0	0.094219	0.00608259	338	0.0761443	0.0612739	0	0.22077	0.0502127	338	8	6	8	8	9	17	0.129455	0.746747	0.209429	0.600913	0	0	0.924005	2.1651	0.059652	0.492436	3.0891	0	0	0	0	0	0	0	0	0	0	0	0	0
15	bridle	1	pick	7	adult	4.62	0.0246693	0.0545079	0	0.223533	0	462	0.188129	0.12642	0.0092961	0.41305	0.170246	462	9	11	2	9	15	17	0.241932	1.84498	0.534559	1.2398	0	0.0911669	2.19219	4.05078	0	1.6696	6.24297	1	0	0	0	0	0	0	1	0	0	0	1	1
15	bridle	1	pick	8	adult	4.26	0.0208538	0.0492361	0	0.232076	0	426	0.0875171	0.0866707	0	0.259535	0.0518844	426	10	17	13	10	21	19	0.204513	0.85828	0.482859	0.849979	0	0	2.27597	2.54526	0	0.508831	4.82123	0	0	0	0	0	0	0	0	0	0	0	0	0
15	halter	2	pick	1	adult	3.46	0.0139994	0.0257011	0	0.116534	0.00272459	346	0.125566	0.0717211	0.0189407	0.25214	0.123223	346	3	28	19	3	32	5	0.137292	1.23143	0.252051	0.703369	0	0.185751	1.14285	2.47274	0.02672	1.20845	3.61559	0	0	0	0	0	0	0	1	0	0	0	0	1
15	halter	2	pick	2	adult	4.34	0.0834732	0.104723	0	0.353188	0.0114835	434	0.119668	0.094226	0	0.302053	0.157289	434	4	33	12	4	37	20	0.818621	1.17358	1.02702	0.924075	0	0	3.46371	2.96223	0.112618	1.54253	6.42594	0	0	0	0	0	1	0	0	0	0	0	1	0
15	halter	2	pick	3	adult	3.54	0.0392818	0.0780738	0	0.326926	0.00122453	354	0.0850945	0.0849122	0	0.225213	0.0210789	354	5	38	20	5	42	8	0.385237	0.834522	0.765669	0.832734	0	0	3.20616	2.20866	0.0120089	0.206721	5.41482	0	0	0	0	0	0	0	0	0	0	0	0	0
15	halter	2	pick	4	adult	3.34	0.021911	0.0364979	0	0.176199	0.0114835	334	0.0796737	0.0640718	0.00459727	0.215052	0.0380974	334	6	42	7	6	45	15	0.214881	0.78136	0.357935	0.628352	0	0.0450854	1.72798	2.10902	0.112618	0.373621	3.837	0	0	0	0	0	0	0	0	0	0	0	0	0
15	halter	2	pick	5	adult	3.74	0.0458664	0.0742753	0	0.285906	0.0106339	374	0.125929	0.104816	0.004062	0.342801	0.0551185	374	7	47	20	7	51	13	0.449812	1.23498	0.728418	1.02793	0	0.0398361	2.80388	3.36185	0.104287	0.540547	6.16573	0	0	0	0	0	0	0	0	0	0	0	0	0
15	halter	2	pick	6	adult	3.34	0.036205	0.0856812	0	0.439775	0.00693	334	0.128401	0.112235	0	0.3448	0.0891667	334	8	53	1	8	56	9	0.355062	1.25923	0.840276	1.10069	0	0	4.31288	3.38145	0.0679625	0.874458	7.69433	0	0	0	0	0	0	0	0	0	0	0	0	0
15	halter	2	pick	7	adult	3.22	0.0113794	0.022349	0	0.105871	0	322	0.0691921	0.0351322	0.0210789	0.157289	0.0551185	322	9	58	8	10	1	13	0.111597	0.678567	0.219177	0.344542	0	0.206721	1.03827	1.54253	0	0.540547	2.5808	0	0	0	0	0	0	0	0	0	0	0	0	0
15	halter	2	pick	8	adult	3.22	0.168104	0.209947	0.0114835	0.748875	0.0815065	322	0.148182	0.124325	0.0210789	0.481334	0.0865534	322	11	3	9	11	6	14	1.6486	1.45323	2.05895	1.21925	0.112618	0.206721	7.34421	4.72044	0.799334	0.84883	12.0647	0	1	0	0	0	0	0	0	0	0	0	1	0
16	bridle	2	pick	1	young	2.34	0.00191508	0.00358814	0	0.0114835	0	234	0.0681608	0.0608305	0	0.20653	0.0621937	234	3	5	18	3	8	1	0.0187812	0.668453	0.0351888	0.596565	0	0	0.112618	2.02544	0	0.609934	2.13805	0	0	0	0	0	0	0	0	0	0	0	0	0
16	bridle	2	pick	2	young	3.98	0.33476	0.431192	0	1.11935	0	398	0.815017	0.751549	0	2.13042	0.771185	398	4	4	18	4	8	17	3.28299	7.99287	4.2287	7.37044	0	0	10.9775	20.893	0	7.56301	31.8705	0	1	0	0	0	0	0	0	0	1	0	1	1
16	bridle	2	pick	3	young	4.5	0.000830159	0.00324858	0	0.0279693	0	450	0.206498	0.163253	0	0.595618	0.216972	450	5	9	14	5	14	1	0.00814137	2.02513	0.0318588	1.60102	0	0	0.274295	5.84122	0	2.12785	6.11552	1	0	0	0	1	0	0	0	0	0	0	1	0
16	bridle	2	pick	4	young	1.98	0.1268	0.0518607	0.0293231	0.221681	0.115528	198	0.27245	0.111367	0.123223	0.53257	0.260308	198	6	31	0	6	32	24	1.24352	2.67192	0.508598	1.09218	0.287572	1.20845	2.17403	5.22291	1.13298	2.55284	7.39694	0	0	0	0	0	0	0	0	0	0	0	0	0
16	bridle	2	pick	5	young	1.42	0.102293	0.0848743	0	0.256456	0.0834791	142	0.1979	0.0446244	0.13988	0.308387	0.176539	142	7	33	19	7	35	4	1.00319	1.94081	0.832362	0.437632	0	1.37181	2.51507	3.02436	0.818679	1.73132	5.53942	0	0	0	0	1	0	0	0	0	0	0	1	0
16	bridle	2	pick	6	young	3.34	0.332126	0.325686	0.0313305	1.10168	0.186621	334	0.225603	0.178539	0	0.564778	0.185359	334	8	38	10	8	41	18	3.25716	2.21249	3.194	1.75093	0.307259	0	10.8042	5.53878	1.8302	1.81782	16.343	0	0	0	0	0	0	0	0	0	0	0	0	0
16	bridle	2	pick	7	young	1.26	0.0294247	0.0218823	0	0.0809971	0.0289849	126	0.171973	0.0591744	0.0891667	0.308455	0.16357	126	9	43	7	9	44	13	0.288568	1.68654	0.214599	0.580323	0	0.874458	0.794338	3.02502	0.284255	1.60414	3.81936	0	0	0	0	0	0	0	1	0	0	0	0	1
16	bridle	2	pick	8	young	4.1	0.0206317	0.0297847	0	0.169944	0.0114835	410	0.10542	0.115087	0	0.409586	0.0590316	410	10	43	24	10	48	1	0.202336	1.03385	0.292099	1.12866	0	0	1.66664	4.01681	0.112618	0.578923	5.68345	1	0	0	0	0	0	0	0	0	0	0	1	0
16	halter	1	pick	1	young	2.1	0.155125	0.237076	0	0.748875	0.00662053	210	0.114459	0.0838016	0.00285106	0.293153	0.0935156	210	3	41	7	3	43	9	1.52131	1.1225	2.32501	0.821843	0	0.0279604	7.34421	2.87495	0.0649275	0.917108	10.2192	0	0	0	0	0	0	0	0	0	0	1	0	1
16	halter	1	pick	2	young	3.18	0.174904	0.406621	0	1.56195	0	318	0.04518	0.0550495	0	0.191362	0.0210789	318	4	44	12	4	47	16	1.71528	0.44308	3.98774	0.539871	0	0	15.318	1.87669	0	0.206721	17.1947	0	0	0	0	0	1	0	0	0	0	0	1	0
16	halter	1	pick	3	young	3.7	0.0417679	0.0835378	0	0.335881	0	370	0.170408	0.144582	0.00414261	0.428868	0.0722528	370	5	49	2	5	52	19	0.409617	1.6712	0.819255	1.41791	0	0.0406266	3.29398	4.20591	0	0.708583	7.49989	0	0	0	0	0	0	0	0	0	0	0	0	0
16	halter	1	pick	4	young	3.22	0.0643189	0.0979107	0	0.274045	0	322	0.0845991	0.0818175	0	0.275855	0.0380974	322	6	52	19	6	55	24	0.630775	0.829664	0.96021	0.802384	0	0	2.68756	2.70531	0	0.373621	5.39287	0	0	0	0	0	0	0	0	0	0	0	0	0
16	halter	1	pick	5	young	2.74	0.174897	0.350331	0	1.93891	0	274	0.124875	0.12576	0	0.685196	0.0941237	274	7	57	2	7	59	20	1.71522	1.22465	3.4357	1.23333	0	0	19.0149	6.71972	0	0.923071	25.7346	0	0	0	0	0	1	0	0	0	0	0	1	0
16	halter	1	pick	6	young	3.22	0.0458548	0.0832784	0	0.341513	0	322	0.111095	0.0796189	0.0210789	0.290313	0.0719628	322	8	59	17	9	2	22	0.449698	1.08951	0.816711	0.780822	0	0.206721	3.34921	2.8471	0	0.705739	6.19631	0	0	0	0	0	0	0	0	0	0	0	0	0
16	halter	1	pick	7	young	1.54	0.0477606	0.0400219	0	0.133626	0.0381818	154	0.178737	0.152631	0	0.511237	0.0993911	154	10	7	9	10	8	22	0.468388	1.75288	0.392494	1.49686	0	0	1.31047	5.0137	0.374449	0.974728	6.32416	0	0	0	0	0	0	0	0	0	0	0	0	0
16	halter	1	pick	8	young	7.82	0.306088	0.353186	0	1.54421	0.241177	782	0.471845	0.466685	0	1.69345	0.293635	782	11	11	20	11	19	15	3.0018	4.62738	3.4637	4.57678	0	0	15.1441	16.6076	2.36522	2.87968	31.7517	1	1	0	0	0	0	1	0	1	0	0	1	1
17	bridle	1	pick	1	adult	4.3	0.0216316	0.0463836	0	0.186621	0	430	0.0550419	0.0688217	0	0.22319	0.0132633	430	2	41	19	2	46	1	0.212141	0.539796	0.454883	0.674935	0	0	1.8302	2.18882	0	0.130074	4.01902	0	0	0	0	0	0	0	1	0	0	0	0	1
17	bridle	1	pick	2	adult	3.74	0.0180136	0.0463795	0	0.186621	0	374	0.0799939	0.0784989	0	0.210398	0.0210789	374	3	46	1	3	49	19	0.17666	0.7845	0.454844	0.769839	0	0	1.8302	2.06337	0	0.206721	3.89357	0	0	0	0	0	0	0	1	0	0	0	0	1
17	bridle	1	pick	3	adult	3.94	0.0098964	0.02504	0	0.108885	0	394	0.0807902	0.0763336	0	0.217584	0.0493778	394	4	50	8	4	54	6	0.097054	0.792309	0.245567	0.748604	0	0	1.06784	2.13385	0	0.484248	3.20168	0	0	0	0	0	0	0	0	0	0	0	0	0
17	bridle	1	pick	4	adult	3.9	0.0051337	0.0137147	0	0.0597945	0	390	0.0649104	0.0623917	0	0.194016	0.0362358	390	5	53	7	5	57	4	0.0503462	0.636576	0.1345	0.611876	0	0	0.586405	1.90271	0	0.355364	2.48912	0	0	0	0	0	0	0	0	0	0	0	0	0
17	bridle	1	pick	5	adult	3.18	0	0	0	0	0	318	0.048628	0.0450191	0.004062	0.187632	0.0316425	318	6	57	15	7	0	19	0	0.476895	0	0.441502	0	0.0398361	0	1.84011	0	0.310318	1.84011	1	0	0	0	0	0	0	0	0	0	0	1	0
17	bridle	1	pick	6	adult	3.78	0.00421335	0.0144536	0	0.0782438	0	378	0.0428926	0.0569636	0	0.215341	0.004062	378	8	0	13	8	4	7	0.0413203	0.420648	0.141747	0.558642	0	0	0.767337	2.11185	0	0.0398361	2.87918	0	0	0	0	0	0	0	0	0	0	0	0	0
17	bridle	1	pick	7	adult	3.34	0.00176988	0.00613607	0	0.0464896	0	334	0.051351	0.0586136	0	0.191362	0.0117416	334	9	3	16	9	6	24	0.0173572	0.503599	0.0601765	0.574823	0	0	0.455923	1.87669	0	0.11515	2.33261	0	0	0	0	0	0	0	0	0	0	0	0	0
17	bridle	1	pick	8	adult	3.9	0.0189531	0.0471886	0	0.183945	0	390	0.068008	0.0667774	0	0.204284	0.0517618	390	10	7	5	10	11	2	0.185873	0.666954	0.462779	0.654886	0	0	1.80395	2.00342	0	0.507628	3.80737	0	0	0	0	0	0	0	0	0	0	0	0	0
17	halter	2	pick	1	adult	3.7	0.00397974	0.0142872	0	0.0893697	0	370	0.0714864	0.0697283	0	0.208402	0.0293826	370	2	44	22	2	48	14	0.0390293	0.701067	0.140115	0.683826	0	0	0.876448	2.0438	0	0.288155	2.92025	0	0	0	0	0	0	0	0	0	0	0	0	0
17	halter	2	pick	2	adult	3.22	0.00345027	0.013484	0	0.0990187	0	322	0.0523843	0.0602082	0	0.217431	0.0127071	322	3	49	24	3	53	4	0.0338368	0.513733	0.132238	0.590462	0	0	0.971076	2.13234	0	0.124619	3.10342	1	0	0	0	0	0	0	0	0	0	0	1	0
17	halter	2	pick	3	adult	5.54	0.0688096	0.0923083	0	0.344476	0	554	0.134837	0.109393	0	0.326484	0.137751	554	4	52	19	4	58	7	0.674816	1.32234	0.905268	1.07281	0	0	3.37828	3.20182	0	1.35093	6.5801	1	0	0	0	0	0	0	0	0	0	0	1	0
17	halter	2	pick	4	adult	4.58	0.0261385	0.0374963	0	0.116534	0	458	0.0834884	0.0892359	0	0.293635	0.0551185	458	5	55	12	6	0	1	0.25634	0.818771	0.367726	0.875137	0	0	1.14285	2.87968	0	0.540547	4.02253	0	0	0	0	0	0	0	0	0	0	0	0	0
17	halter	2	pick	5	adult	2.94	0.00522041	0.0173694	0	0.110706	0	294	0.0568601	0.0713259	0	0.191362	0.00919562	294	6	59	16	7	2	14	0.0511966	0.557627	0.170342	0.699493	0	0	1.0857	1.87669	0	0.0901814	2.96238	0	0	0	0	0	0	0	0	0	0	0	0	0
17	halter	2	pick	6	adult	3.46	0.00453162	0.0163274	0	0.0990187	0	346	0.0470024	0.0593691	0	0.208402	0.0186396	346	8	3	19	8	7	5	0.0444416	0.460952	0.160123	0.582233	0	0	0.971076	2.0438	0	0.182798	3.01488	0	0	0	0	0	0	0	0	0	0	0	0	0
17	halter	2	pick	7	adult	3.46	0.00349354	0.0124612	0	0.073466	0	346	0.0728418	0.0771465	0	0.230749	0.0210789	346	9	5	17	9	9	3	0.0342612	0.714359	0.122207	0.756576	0	0	0.720481	2.26296	0	0.206721	2.98344	0	0	0	0	0	0	0	0	0	0	0	0	0
17	halter	2	pick	8	adult	4.66	0.0489093	0.0662468	0	0.274291	0.0260323	466	0.0777007	0.0897056	0	0.344639	0.0467177	466	10	9	14	10	14	5	0.479653	0.762011	0.649682	0.879743	0	0	2.68997	3.37988	0.255299	0.458161	6.06985	0	0	0	0	0	0	0	0	0	0	0	0	0
18	bridle	2	pick	1	adult	3.62	0.0138659	0.0286803	0	0.117632	0	362	0.102981	0.0905227	0	0.275727	0.0891667	362	2	47	7	2	50	22	0.135983	1.00993	0.281268	0.887756	0	0	1.15362	2.70405	0	0.874458	3.85767	0	0	0	0	0	0	0	0	0	0	0	0	0
18	bridle	2	pick	2	adult	3.46	0.00556857	0.0157254	0	0.0815065	0	346	0.05658	0.0618079	0	0.174324	0.0251628	346	3	51	1	3	54	12	0.0546109	0.55488	0.154219	0.60615	0	0	0.799334	1.7096	0	0.246771	2.50893	0	0	0	0	0	0	0	0	0	0	0	0	0
18	bridle	2	pick	3	adult	3.38	0.00138614	0.00503539	0	0.0399596	0	338	0.131587	0.142299	0	0.430118	0.0551185	338	4	54	23	4	58	7	0.0135939	1.29048	0.0493821	1.39553	0	0	0.391884	4.21816	0	0.540547	4.61005	0	0	0	0	0	0	0	0	0	0	0	0	0
18	bridle	2	pick	4	adult	4.5	0.00719703	0.0175179	0	0.0815065	0	450	0.110161	0.108106	0	0.378921	0.100224	450	5	58	4	6	2	16	0.0705813	1.08035	0.171798	1.0602	0	0	0.799334	3.71607	0	0.982901	4.51541	0	0	0	0	0	0	0	0	0	0	0	0	0
18	bridle	2	pick	5	adult	4.46	0.0157383	0.0261986	0	0.112871	0.00548886	446	0.0949789	0.0858332	0	0.390425	0.0784272	446	7	2	18	7	7	4	0.154346	0.931458	0.25693	0.841766	0	0	1.10692	3.8289	0.0538293	0.769135	4.93582	1	0	0	0	0	0	0	0	0	0	0	1	0
18	bridle	2	pick	6	adult	3.22	0.00127272	0.00380982	0	0.0268014	0	322	0.100664	0.112659	0	0.395984	0.0721413	322	8	9	12	8	12	17	0.0124816	0.98721	0.0373629	1.10485	0	0	0.262841	3.88341	0	0.707489	4.14626	0	0	0	0	0	0	0	1	0	0	0	0	1
18	bridle	2	pick	7	adult	5.06	0.026719	0.030738	0	0.0990187	0.0114835	506	0.0921666	0.132456	0	0.510414	0.0380974	506	9	12	1	9	17	2	0.262033	0.903878	0.301447	1.29899	0	0	0.971076	5.00563	0.112618	0.373621	5.97671	0	0	0	0	0	0	0	1	0	0	0	0	1
18	bridle	2	pick	8	adult	4.94	0.0329777	0.0482457	0	0.202477	0	494	0.215643	0.171646	0	0.618005	0.219572	494	10	15	10	10	20	8	0.323412	2.11481	0.473146	1.68333	0	0	1.98569	6.06078	0	2.15335	8.04647	1	0	0	0	0	0	0	0	0	0	0	1	0
18	halter	1	pick	1	adult	4.26	0.0165309	0.0260266	0	0.0984866	0	426	0.0562359	0.0641078	0	0.259535	0.0380974	426	2	32	17	2	36	23	0.162118	0.551505	0.255243	0.628706	0	0	0.965858	2.54526	0	0.373621	3.51112	0	0	0	0	0	0	0	0	0	0	0	0	0
18	halter	1	pick	2	adult	3.78	0.00449478	0.0168412	0	0.0990187	0	378	0.0849907	0.101326	0	0.38854	0.0199696	378	3	37	1	3	40	20	0.0440803	0.833504	0.165162	0.993701	0	0	0.971076	3.81042	0	0.195842	4.78149	0	0	0	0	0	0	0	0	0	0	0	0	0
18	halter	1	pick	3	adult	4.78	0.0402579	0.062499	0	0.204016	0	478	0.140892	0.136001	0	0.498411	0.106194	478	4	42	9	4	47	3	0.394809	1.38173	0.612928	1.33376	0	0	2.00078	4.88791	0	1.04144	6.8887	0	0	0	0	0	0	0	0	0	0	0	0	0
18	halter	1	pick	4	adult	4.5	0.0428337	0.0630937	0	0.213543	0	450	0.123085	0.119895	0	0.361859	0.0666175	450	5	47	6	5	51	18	0.42007	1.20709	0.61876	1.17581	0	0	2.09421	3.54875	0	0.653318	5.64296	0	0	0	0	0	0	0	0	0	0	0	0	0
18	halter	1	pick	5	adult	4.02	0.0386414	0.0606635	0	0.232986	0	402	0.0523516	0.0780243	0	0.271336	0.004062	402	6	51	9	6	55	9	0.378956	0.513413	0.594927	0.765184	0	0	2.2849	2.66099	0	0.0398361	4.94589	0	0	0	0	0	0	0	0	0	0	0	0	0
18	halter	1	pick	6	adult	4.66	0.0480526	0.0685811	0	0.221681	0	466	0.112182	0.110891	0	0.37811	0.0836192	466	7	55	22	8	0	13	0.471252	1.10017	0.672575	1.0875	0	0	2.17403	3.70812	0	0.820053	5.88215	0	0	0	0	0	0	0	0	0	0	0	0	0
18	halter	1	pick	7	adult	4.38	0.0274372	0.0488043	0	0.178335	0	438	0.0856513	0.0909197	0	0.323488	0.0387445	438	8	59	20	9	4	4	0.269076	0.839982	0.478624	0.891649	0	0	1.74894	3.17245	0	0.379967	4.92139	0	0	0	0	0	0	0	0	0	0	0	0	0
18	halter	1	pick	8	adult	3.3	0.00240547	0.0103723	0	0.0674697	0	330	0.0713158	0.0784022	0	0.212281	0.00970836	330	10	3	8	10	6	15	0.0235904	0.699394	0.101721	0.76889	0	0	0.661675	2.08184	0	0.0952099	2.74352	0	0	0	0	0	0	0	0	0	0	0	0	0
19	bridle	2	pick	1	adult	2.34	0.143798	0.16684	0	0.560364	0.0570696	234	0.1429	0.165314	0	0.430118	0.0446215	234	4	2	16	4	4	24	1.41022	1.40142	1.6362	1.62124	0	0	5.49549	4.21816	0.559681	0.437603	9.71365	0	0	1	1	0	0	0	0	0	0	0	0	1
19	bridle	2	pick	2	adult	2.58	0.0167178	0.0359221	0	0.145433	0	258	0.542476	0.580701	0	1.52691	0.399932	258	5	10	9	5	12	23	0.163952	5.32006	0.352288	5.69494	0	0	1.42626	14.9744	0	3.92214	16.4007	0	0	1	0	0	0	0	0	0	0	0	0	1
19	bridle	2	pick	3	adult	2.94	0.0415139	0.070499	0	0.309378	0.00635165	294	0.115128	0.125954	0	0.442436	0.0501031	294	6	17	13	6	20	11	0.407127	1.12906	0.691384	1.23523	0	0	3.03407	4.33897	0.0622906	0.491361	7.37304	0	0	1	1	0	0	0	0	0	0	0	0	1
19	bridle	2	pick	4	adult	3.5	0.10412	0.140625	0	0.603448	0.0395074	350	0.227669	0.184666	0.0210789	0.615227	0.145758	350	7	21	23	7	25	10	1.02111	2.23275	1.37911	1.81102	0	0.206721	5.91802	6.03353	0.387449	1.42945	11.9515	0	0	1	1	0	0	0	0	0	0	0	0	1
19	bridle	2	pick	5	adult	2.54	0.0272373	0.0346852	0	0.134052	0.0114835	254	0.146758	0.126597	0.004062	0.430118	0.0721265	254	8	27	15	8	30	3	0.267116	1.43926	0.340158	1.24153	0	0.0398361	1.31465	4.21816	0.112618	0.707345	5.53281	0	0	1	1	0	0	0	0	0	0	0	0	1
19	bridle	2	pick	6	adult	2.26	0.0743665	0.080635	0	0.387811	0.0487438	226	0.0986274	0.0706701	0	0.308773	0.0870367	226	9	31	16	9	33	22	0.729313	0.967239	0.790788	0.693062	0	0	3.80326	3.02814	0.47803	0.853569	6.8314	0	0	1	1	0	0	0	0	0	0	0	0	1
19	bridle	2	pick	7	adult	3.3	0.0931898	0.161463	0	0.534799	0.0110052	330	0.268673	0.192767	0.0380974	0.668017	0.17316	330	10	35	23	10	39	5	0.913912	2.63488	1.58347	1.89047	0	0.373621	5.24477	6.55124	0.107928	1.69818	11.796	0	0	1	1	0	0	0	0	0	0	0	0	1
19	bridle	2	pick	8	adult	3.66	0.0709548	0.124116	0	0.397038	0.00974034	366	0.267427	0.200076	0.0210789	0.686393	0.212183	366	11	40	23	11	44	14	0.695854	2.62266	1.21721	1.96215	0	0.206721	3.89375	6.73145	0.0955236	2.08088	10.6252	0	0	1	0	0	0	0	0	0	0	0	0	1
19	halter	1	pick	1	adult	6.42	0.115415	0.15264	0	0.687277	0.0541894	642	0.18813	0.23001	0	0.747696	0.0608203	642	2	36	17	2	43	2	1.13188	1.84499	1.49694	2.25571	0	0	6.74012	7.33265	0.531435	0.596465	14.0728	1	1	0	0	0	0	0	0	0	0	0	1	0
19	halter	1	pick	2	adult	2.14	0	0	0	0	0	214	0.0254308	0.0383525	0	0.148048	0	214	3	44	13	3	46	16	0	0.2494	0	0.376123	0	0	0	1.4519	0	0	1.4519	0	0	0	0	0	0	0	0	0	0	0	0	0
19	halter	1	pick	3	adult	2.7	0.00690746	0.0173071	0	0.0815065	0	270	0.0574046	0.0673985	0	0.25703	0.0210789	270	4	47	8	4	50	0	0.0677414	0.562967	0.16973	0.660978	0	0	0.799334	2.5207	0	0.206721	3.32003	0	0	0	0	0	0	0	0	0	0	0	0	0
19	halter	1	pick	4	adult	11.1	0.00533738	0.015557	0	0.203701	0	1110	0.330834	0.449582	0	1.73133	0.0882678	1110	5	49	19	6	0	21	0.0523436	3.24449	0.152568	4.40905	0	0	1.9977	16.9792	0	0.865642	18.9769	1	1	0	0	0	0	1	0	0	0	0	1	1
19	halter	1	pick	5	adult	8.86	0.0261954	0.148305	0	1.31934	0	886	0.271834	0.284856	0	1.11459	0.168737	886	7	2	21	7	11	17	0.256898	2.66588	1.45443	2.79358	0	0	12.9388	10.9307	0	1.65481	23.8695	1	0	0	0	1	0	0	0	0	0	0	1	0
19	halter	1	pick	6	adult	9.62	0.00351398	0.0258604	0	0.291834	0	962	0.306179	0.299808	0	1.11459	0.220646	962	8	11	19	8	21	9	0.0344616	3.00269	0.253613	2.94022	0	0	2.86201	10.9307	0	2.16387	13.7928	0	0	0	0	0	0	0	0	0	0	0	0	0
19	halter	1	pick	7	adult	3.94	0.00534506	0.0151937	0	0.0639964	0	394	0.199105	0.215847	0	0.857509	0.158608	394	9	22	15	9	26	13	0.052419	1.95263	0.149005	2.11681	0	0	0.627613	8.40959	0	1.55547	9.03721	1	0	0	0	1	0	0	0	0	0	0	1	0
19	halter	1	pick	8	adult	7.94	0.0193094	0.0391144	0	0.202572	0	794	0.647542	0.588883	0	2.13042	0.50782	794	10	25	12	10	33	10	0.189367	6.35045	0.383595	5.77518	0	0	1.98662	20.893	0	4.98019	22.8796	1	1	0	0	0	0	0	0	0	0	0	1	0
20	bridle	1	pick	1	young	2.38	0.025134	0.0501942	0	0.169096	0	238	0.0860461	0.0782249	0	0.26883	0.0884834	238	2	35	5	2	37	14	0.24649	0.843854	0.492255	0.767151	0	0	1.65832	2.63642	0	0.867756	4.29474	0	0	0	0	0	0	0	0	0	0	0	0	0
20	bridle	1	pick	2	young	3.3	1.36036e-05	0.000247121	0	0.00448918	0	330	0.177413	0.162407	0.004062	0.566738	0.106194	330	3	39	21	3	43	3	0.00013341	1.73988	0.00242352	1.59272	0	0.0398361	0.0440254	5.558	0	1.04144	5.60202	0	0	0	0	1	0	0	0	0	0	0	1	0
20	bridle	1	pick	3	young	2.1	0	0	0	0	0	210	0.0422472	0.0340567	0	0.13454	0.0438161	210	4	46	19	4	48	21	0	0.414318	0	0.333995	0	0	0	1.31943	0	0.429704	1.31943	0	0	0	0	0	0	0	0	0	0	0	0	0
20	bridle	1	pick	4	young	10.46	0.00461396	0.0253624	0	0.259563	0	1046	0.331893	0.420943	0.004062	1.60677	0.0846856	1046	5	50	19	6	1	5	0.0452491	3.25488	0.248729	4.12819	0	0.0398361	2.54554	15.7576	0	0.830512	18.3031	0	1	1	0	0	0	0	0	0	0	0	1	1
20	bridle	1	pick	5	young	2.3	0.00234208	0.00730381	0	0.0600927	0	230	0.12647	0.113671	0	0.395984	0.0856046	230	7	6	10	7	8	17	0.0229688	1.24029	0.0716285	1.11477	0	0	0.589329	3.88341	0	0.839525	4.47274	1	0	0	0	0	0	0	0	0	0	0	1	0
20	bridle	1	pick	6	young	2.18	0.00107742	0.00361382	0	0.0289849	0	218	0.0396182	0.0315027	0	0.104221	0.0333233	218	8	16	23	8	19	2	0.0105663	0.388535	0.0354407	0.308947	0	0	0.284255	1.0221	0	0.326802	1.30635	0	0	0	0	0	1	0	0	0	0	0	1	0
20	bridle	1	pick	7	young	2.98	0.00134923	0.00474742	0	0.0289849	0	298	0.115012	0.071063	0	0.276584	0.115482	298	9	23	2	9	26	1	0.0132319	1.12792	0.046558	0.696915	0	0	0.284255	2.71246	0	1.13253	2.99671	1	0	0	0	0	0	0	1	0	0	0	1	1
20	bridle	1	pick	8	young	3.06	0.0012686	0.00508656	0	0.0626507	0	306	0.142366	0.090953	0.00434521	0.360968	0.139731	306	10	24	16	10	27	17	0.0124411	1.39618	0.0498839	0.891976	0	0.0426135	0.614416	3.54002	0	1.37034	4.15443	1	0	0	0	0	0	0	0	0	0	0	1	0
20	halter	2	pick	1	young	3.34	0.0468743	0.0821365	0	0.417673	0.0129011	334	0.155182	0.159024	0	0.748706	0.123223	334	2	40	16	2	43	24	0.459697	1.52187	0.805513	1.55955	0	0	4.09611	7.34256	0.126521	1.20845	11.4387	0	0	0	0	0	1	0	0	0	0	0	1	0
20	halter	2	pick	2	young	3.54	0.49282	0.418158	0.0691796	1.6647	0.329709	354	0.368163	0.411153	0	1.20038	0.10843	354	3	44	11	3	47	24	4.83309	3.61057	4.10088	4.03218	0.678445	0	16.3258	11.7722	3.23346	1.06337	28.0979	0	1	0	0	0	1	0	1	0	0	0	1	1
20	halter	2	pick	3	young	2.74	0.00456341	0.00701421	0	0.0307736	0	274	0.260855	0.226594	0.00431415	0.715918	0.204023	274	4	52	0	4	54	18	0.0447533	2.5582	0.0687883	2.22221	0	0.0423089	0.301797	7.02101	0	2.00085	7.3228	0	0	0	0	0	0	0	0	0	0	0	0	0
20	halter	2	pick	4	young	3.94	0.0119729	0.035458	0	0.20415	0	394	0.399612	0.289922	0	0.918322	0.448453	394	5	57	13	6	1	11	0.117419	3.919	0.347737	2.84326	0	0	2.0021	9.00599	0	4.39798	11.0081	1	0	0	0	1	0	0	0	0	0	0	1	0
20	halter	2	pick	5	young	2.74	0.00718745	0.00711254	0	0.0437254	0.00917651	274	0.132815	0.0987418	0	0.310687	0.131849	274	7	1	11	7	4	4	0.0704873	1.30251	0.0697527	0.96836	0	0	0.428815	3.04691	0.089994	1.29304	3.47573	0	0	0	0	1	0	0	1	0	0	0	1	1
20	halter	2	pick	6	young	2.58	0.00244038	0.0103269	0	0.0815065	0	258	0.152338	0.12971	0	0.395984	0.0891667	258	8	5	12	8	8	1	0.0239328	1.49398	0.101276	1.27207	0	0	0.799334	3.88341	0	0.874458	4.68275	0	0	0	0	0	0	0	0	0	0	0	0	0
20	halter	2	pick	7	young	2.14	0.0206388	0.0338635	0	0.126468	0	214	0.0759479	0.0886641	0	0.276584	0.0375535	214	9	9	17	9	11	20	0.202405	0.744821	0.332099	0.869529	0	0	1.24027	2.71246	0	0.368287	3.95273	0	0	0	0	0	0	0	1	0	0	0	0	1
20	halter	2	pick	8	young	2.86	0.0261196	0.020031	0	0.0987419	0.0281061	286	0.0417983	0.043236	0	0.173494	0.0210789	286	10	13	9	10	16	5	0.256154	0.409916	0.196444	0.424015	0	0	0.968362	1.70145	0.275636	0.206721	2.66982	0	0	0	0	0	0	0	0	0	0	0	0	0

## Sheet: Max rein tension
Explanation of variables					Rein tension model										R code for emmeans and contrasts
LRmax=Maximum rein tension left + right rein
huvudlag=Headstall					Type III Analysis of Variance Table with Satterthwaite's method										emms <- emmeans(modelRTnew2, ~ as.factor(Askedfor) | Looks1 + Invest1 + Away1 + Upward + Downward1 + Forward1 + OpenM1)
agegroup=Age group young/adult						Sum Sq	Mean Sq	NumDF	DenDF	F value	Pr(>F)				summary(emms, infer = TRUE, type = "response")
Ordning=Order					huvudlag	15.201	15.201	1	22.122	8.9398	0.006723	**			c<-contrast(regrid(emms), method="pairwise", type="response")
Askedfor=Number of steps					agegroup	2.631	2.631	1	16.966	1.5474	0.230429				c
Looks1=Looking at something					as.factor(Askedfor)	12.633	6.316	2	302.601	3.7145	0.025486	*			confint(c, method="pairwise")
Invest1=Investigating					Looks1	34.175	34.175	1	294.779	20.0977	1.055e-05	***
Away1=Turning head away					Invest1	70.588	70.588	1	297.463	41.5118	4.708e-10	***
Upward=Head upward					Away1	18.754	18.754	1	289.787	11.0291	0.001012	**									Rein tension model without behavior included
Downward1=Head downward					Upward	17.793	17.793	1	307.047	10.4639	0.00135	**
Forward1=Head forward					Downward1	63.373	63.373	1	294.682	37.269	3.238e-09	***									Type III Analysis of Variance Table with Satterthwaite's method
OpenM1=Open mouth					Forward1	81.267	81.267	1	301.281	47.7919	2.836e-11	***										Sum Sq	Mean Sq	NumDF	DenDF	F value	Pr(>F)
					OpenM1	54.261	54.261	1	305.004	31.9101	3.702e-08	***									agegroup	0.047	0.0466	1	16.899	0.012	0.914085
					---																huvudlag	0.95	0.9495	1	296.604	0.2444	0.621382
					Signif. codes: 0 ‘***’ 0.001 ‘**’ 0.01 ‘*’ 0.05 ‘.’ 0.1 ‘ ’ 1																as.factor(Askedfor)	62.072	31.036	2	314.063	7.9898	0.0004126	***
					Linear mixed model fit by REML. t-tests use Satterthwaite's method ['lmerModLmerTest']																---
					Formula: sqrt(LRmax) ~ huvudlag + agegroup + as.factor(Askedfor) + Looks1 + Invest1 + Away1 + Upward + Downward1 + Forward1 + OpenM1 +																Signif. codes: 0 ‘***’ 0.001 ‘**’ 0.01 ‘*’ 0.05 ‘.’ 0.1 ‘ ’ 1
					(1 | Horse) + (1 | Horse:Ordning)																Linear mixed model fit by REML. t-tests use Satterthwaite's method ['lmerModLmerTest']
					Data: Ist_rein_LRmax																Formula: sqrt(LRmax) ~ agegroup + huvudlag + as.factor(Askedfor) + (1 | Horse)
																					Data: Ist_rein_LRmax
					REML criterion at convergence: 1122.4
																					REML criterion at convergence: 1365.3
					Scaled residuals:
					Min 1Q Median 3Q Max																Scaled residuals:
					-2.86251 -0.57575 -0.00225 0.59402 2.77329																Min 1Q Median 3Q Max
																					-2.5236 -0.5674 -0.0821 0.5024 3.5758
					Random effects:
					Groups	Name	Variance	Std.Dev.													Random effects:
					Horse:Ordning	(Intercept)	0.2685	0.5182													Groups	Name	Variance	Std.Dev.
					Horse	(Intercept)	0.2098	0.458													Horse	(Intercept)	0.5839	0.7642
					Residual		1.7004	1.304													Residual		3.8845	1.9709
					Number of obs: 320, groups: Horse:Ordning, 40; Horse, 20																Number of obs: 320, groups: Horse, 20
					Fixed effects:																Fixed effects:
						Estimate	Std. Error	df	t value	Pr(>|t|)												Estimate	Std. Error	df	t value	Pr(>|t|)
					(Intercept)	3.6012	0.2697	36.5616	13.352	1.25e-15	***										(Intercept)	5.1075	0.32068	25.6345	15.927	8.28e-15	***
					huvudlaghalter	0.7078	0.2367	22.1223	2.99	0.00672	**										agegroupyoung	0.04457	0.40698	16.8993	0.11	0.91408
					agegroupyoung	-0.3799	0.3054	16.9659	-1.244	0.23043											huvudlaghalter	-0.10977	0.22203	296.604	-0.494	0.62138
					as.factor(Askedfor)2	-0.4746	0.1883	305.562	-2.521	0.01222	*										as.factor(Askedfor)2	-0.93805	0.27235	314.568	-3.444	0.00065	***
					as.factor(Askedfor)3	-0.4696	0.2673	307.134	-1.757	0.07993	.										as.factor(Askedfor)3	-1.09601	0.37981	314.944	-2.886	0.00418	**
					Looks11	1.1242	0.2508	294.779	4.483	1.05e-05	***										---
					Invest11	2.4067	0.3735	297.463	6.443	4.71e-10	***										Signif. codes: 0 ‘***’ 0.001 ‘**’ 0.01 ‘*’ 0.05 ‘.’ 0.1 ‘ ’ 1
					Away11	0.8637	0.2601	289.787	3.321	0.00101	**
					Upward1	0.6271	0.1939	307.048	3.235	0.00135	**										Correlation of Fixed Effects:
					Downward11	2.1459	0.3515	294.682	6.105	3.24e-09	***											(Intr)	aggrpy	hvdlgh	a.(A)2
					Forward11	2.488	0.3599	301.281	6.913	2.84e-11	***										agegroupyng	-0.64
					OpenM11	1.4921	0.2641	305.005	5.649	3.7e-08	***										huvudlghltr	-0.31	-0.004
					---																as.fctr(A)2	-0.255	0.036	-0.123
					Signif. codes: 0 ‘***’ 0.001 ‘**’ 0.01 ‘*’ 0.05 ‘.’ 0.1 ‘ ’ 1																as.fctr(A)3	-0.179	-0.012	-0.033	0.271
					Correlation of Fixed Effects:
						(Intr)	hvdlgh	aggrpy	a.(A)2	a.(A)3	Loks11	Invs11	Away11	Upwrd1	Dwnw11	Frwr11
					huvudlghltr	-0.46
					agegroupyng	-0.56	-0.009
					as.fctr(A)2	-0.263	-0.05	0.031
					as.fctr(A)3	-0.197	-0.015	-0.002	0.305
					Looks11	-0.049	-0.014	-0.061	0.053	0
					Invest11	0.008	-0.079	-0.052	0.011	-0.007	-0.004
					Away11	-0.013	-0.075	-0.086	0.012	0.029	0.095	-0.017
					Upward1	-0.228	-0.037	0.096	0.087	0.134	-0.147	0.012	-0.049
					Downward11	0.004	0.046	-0.11	0.01	0	-0.006	0.046	-0.013	-0.027
					Forward11	-0.016	-0.017	0.045	-0.042	0.012	0.06	0.048	-0.094	-0.029	-0.345
					OpenM11	-0.285	0.311	0.009	0.095	0.035	-0.059	-0.113	-0.001	0.033	-0.236	-0.24

## Sheet: Response latency
Explanation of variables					Response latency model										R code for emmeans and contrasts
ReinFrontback=The duration (s) from onset rein tension signal to onset backing
huvudlag=Headstall					Type III Analysis of Variance Table with Satterthwaite's method										emms <- emmeans(modelNewTime, ~ as.factor(Askedfor) | Looks1 + Invest1 + Toward1 + Upward + Forward1 + OpenM1)
agegroup=Age group young/adult						Sum Sq	Mean Sq	NumDF	DenDF	F value	Pr(>F)				summary(emms, infer = TRUE, type = "response")
Ordning=Order					agegroup	0.3428	0.3428	1	17.347	1.5903	0.22397				c<-contrast(regrid(emms), method="pairwise", type="response") #adjust="none" tar bort tukey justeringen
Askedfor=Number of steps					huvudlag	1.4502	1.4502	1	25.737	6.7287	0.01545	*			c
Looks1=Looking at something					as.factor(Askedfor)	9.3254	4.6627	2	301.278	21.6336	1.663e-09	***			confint(c, method="pairwise")
Invest1=Investigating					Looks1	8.2661	8.2661	1	299.181	38.3523	1.947e-09	***
Toward1=Turning toward handler					Invest1	5.2109	5.2109	1	300.986	24.177	1.447e-06	***
Upward=Head upward					Toward1	4.8886	4.8886	1	292.186	22.6818	3.014e-06	***
Forward1=Head forward					Upward	5.9554	5.9554	1	306.763	27.6315	2.755e-07	***
OpenM1=Open mouth					Forward1	3.4183	3.4183	1	300.697	15.86	8.56e-05	***				Response latency model without behavior included
					OpenM1	2.1706	2.1706	1	286.475	10.0708	0.00167	**
					---											Type III Analysis of Variance Table with Satterthwaite's method
					Signif. codes: 0 ‘***’ 0.001 ‘**’ 0.01 ‘*’ 0.05 ‘.’ 0.1 ‘ ’ 1												Sum Sq	Mean Sq	NumDF	DenDF	F value	Pr(>F)
					Linear mixed model fit by REML. t-tests use Satterthwaite's method ['lmerModLmerTest']											agegroup	0.1601	0.1601	1	16.236	0.4567	0.50867
					Formula: sqrt(ReinFrontback + 2) ~ agegroup + huvudlag + as.factor(Askedfor) +											huvudlag	1.1744	1.1744	1	296.185	3.3501	0.06821	.
					Looks1 + Invest1 + Toward1 + Upward + Forward1 + OpenM1 + (1 | Horse) + (1 | Horse:Ordning)											as.factor(Askedfor)	21.6119	10.806	2	310.714	30.826	6.131e-13	***
					Data: Ist_rein_LRmax											---
																Signif. codes: 0 ‘***’ 0.001 ‘**’ 0.01 ‘*’ 0.05 ‘.’ 0.1 ‘ ’ 1
					REML criterion at convergence: 477.5											Linear mixed model fit by REML. t-tests use Satterthwaite's method ['lmerModLmerTest']
																Formula: sqrt(ReinFrontback + 2) ~ agegroup + huvudlag + as.factor(Askedfor) + (1 | Horse)
					Scaled residuals:											Data: Ist_rein_LRmax
					Min 1Q Median 3Q Max
					-2.77721 -0.65070 0.01455 0.60282 2.95611											REML criterion at convergence: 600.3
					Random effects:											Scaled residuals:
					Groups	Name	Variance	Std.Dev.								Min 1Q Median 3Q Max
					Horse:Ordning	(Intercept)	0.01267	0.1126								-2.61028 -0.60432 0.00805 0.60720 3.07935
					Horse	(Intercept)	0.04043	0.2011
					Residual		0.21553	0.4643								Random effects:
					Number of obs: 320, groups: Horse:Ordning, 40; Horse, 20											Groups	Name	Variance	Std.Dev.
																Horse	(Intercept)	0.02768	0.1664
					Fixed effects:											Residual		0.35055	0.5921
						Estimate	Std. Error	df	t value	Pr(>|t|)						Number of obs: 320, groups: Horse, 20
					(Intercept)	1.96107	0.09472	34.522	20.704	< 2e-16	***
					agegroupyoung	-0.13994	0.11097	17.3466	-1.261	0.22397						Fixed effects:
					huvudlaghalter	0.18291	0.07051	25.7369	2.594	0.01545	*						Estimate	Std. Error	df	t value	Pr(>|t|)
					as.factor(Askedfor)2	-0.3517	0.06641	308.856	-5.296	2.25e-07	***					(Intercept)	2.32231	0.08217	28.9527	28.263	< 2e-16	***
					as.factor(Askedfor)3	-0.49857	0.09392	299.245	-5.309	2.16e-07	***					agegroupyoung	-0.06739	0.09972	16.2356	-0.676	0.5087
					Looks11	0.54638	0.08823	299.181	6.193	1.95e-09	***					huvudlaghalter	0.12205	0.06668	296.185	1.83	0.0682	.
					Invest11	0.65603	0.13342	300.986	4.917	1.45e-06	***					as.factor(Askedfor)2	-0.49584	0.08051	306.043	-6.159	2.3e-09	***
					Toward11	0.53087	0.11147	292.186	4.763	3.01e-06	***					as.factor(Askedfor)3	-0.70959	0.11259	312.054	-6.302	9.98e-10	***
					Upward1	0.35778	0.06806	306.763	5.257	2.75e-07	***					---
					Forward11	0.47059	0.11817	300.697	3.982	8.56e-05	***					Signif. codes: 0 ‘***’ 0.001 ‘**’ 0.01 ‘*’ 0.05 ‘.’ 0.1 ‘ ’ 1
					OpenM11	0.28577	0.09005	286.475	3.173	0.00167	**
					---											Correlation of Fixed Effects:
					Signif. codes: 0 ‘***’ 0.001 ‘**’ 0.01 ‘*’ 0.05 ‘.’ 0.1 ‘ ’ 1												(Intr)	aggrpy	hvdlgh	a.(A)2
																agegroupyng	-0.614
					Correlation of Fixed Effects:											huvudlghltr	-0.365	-0.005
						(Intr)	aggrpy	hvdlgh	a.(A)2	a.(A)3	Loks11	Invs11	Twrd11	Upwrd1	Frwr11	as.fctr(A)2	-0.293	0.043	-0.121
					agegroupyng	-0.59										as.fctr(A)3	-0.204	-0.015	-0.031	0.26
					huvudlghltr	-0.4	0.001
					as.fctr(A)2	-0.264	0.032	-0.06
					as.fctr(A)3	-0.196	-0.007	-0.025	0.3
					Looks11	-0.048	-0.054	-0.011	0.048	-0.003
					Invest11	0.001	-0.033	-0.07	0.004	-0.026	-0.003
					Toward11	0.033	-0.091	-0.143	0.015	0.09	0.024	-0.155
					Upward1	-0.234	0.085	-0.045	0.095	0.146	-0.138	0.009	0.006
					Forward11	-0.017	0.001	-0.006	-0.039	0.007	0.075	0.077	-0.03	-0.052
					OpenM11	-0.296	-0.007	0.399	0.101	0.036	-0.064	-0.082	-0.107	0.035	-0.352
					0.065

## Sheet: Head-neck-mouth beh
				Head-neck-mouth behavior as outcome											Odds ratio for Head-neck-mouth behavior
Explanation of variables
huvudlag=Headstall				Analysis of Variance Table												est	0.025	0.975
LRmax=Maximum rein tension left + right rein					Df	Sum Sq	Mean Sq	F value							(Intercept)	0.165	0.0569	0.406
ReinFrontback=The duration (s) from onset rein tension signal to onset backing				huvudlag	1	10.892	10.892	10.892							huvudlaghalter	0.224	0.1162	0.416
TotBehHMwoPush1=OpenM1+Downward1+Forward1+Bitonbit1+Toss1+Upward+Backward1				LRmax	1	43.542	43.542	43.542							LRmax	1.048	1.0224	1.079
				ReinFrontback	1	10.864	10.864	10.864							ReinFrontback	1.34	1.1275	1.615
				Generalized linear mixed model fit by maximum likelihood (Laplace Approximation) ['glmerMod']
				Family: binomial ( logit )
				Formula: TotBehHMwoPush1 ~ huvudlag + LRmax + ReinFrontback + (1 | Horse)											R code for odds ratio
				Data: Ist_rein_LRmax											cc <- confint(modelBehRein,parm="beta_")
															ctab <- cbind(est=fixef(modelBehRein),cc)
				AIC BIC logLik deviance df.resid											rtab <- exp(ctab)
				314.7 333.6 -152.4 304.7 315											print(rtab,digits=3)
				Scaled residuals:											Calculations of odds
				Min 1Q Median 3Q Max											100*(OR-1)
				-6.7707 -0.4726 -0.2154 0.5302 2.4920
															Odds for LRmax (Rein tension)
				Random effects:											100*(1.048-1)=4.8 ~ 5%
				Groups	Name	Variance	Std.Dev.
				Horse	(Intercept)	2.222	1.491								Odds for ReinFrontback (Response latency)
				Number of obs: 320, groups: Horse, 20											100*(1.34-1)=34 = 34%
				Fixed effects:
					Estimate	Std. Error	z value	Pr(>|z|)
				(Intercept)	-1.80179	0.48139	-3.743	0.000182	***
				huvudlaghalter	-1.49475	0.32186	-4.644	3.42e-06	***
				LRmax	0.0469	0.01356	3.459	0.000541	***
				ReinFrontback	0.29302	0.09103	3.219	0.001286	**
				---
				Signif. codes: 0 ‘***’ 0.001 ‘**’ 0.01 ‘*’ 0.05 ‘.’ 0.1 ‘ ’ 1
				Correlation of Fixed Effects:
					(Intr)	hvdlgh	LRmax
				huvudlghltr	-0.149
				LRmax	-0.41	-0.025
				ReinFrntbck	-0.138	-0.237	-0.506

## Sheet: Inattentive beh
				Inattentive behavior as outcome											Odds ratio for Inattentive behavior
Explanation of variables
huvudlag=Headstall				Analysis of Variance Table												est	0.025	0.975
agegroup=Age group (young/adult)					Df	Sum Sq	Mean Sq	F value							(Intercept)	0.107	0.0415	0.226
TotBehPoorAtten1=Looks1+Invest1+Away1+Toward1				huvudlag	1	3.7801	3.7801	3.7801							huvudlaghalter	1.758	1.0253	3.053
				agegroup	1	10.0461	10.0461	10.0461							agegroupyoung	4.417	1.7313	13.414
				Generalized linear mixed model fit by maximum likelihood (Laplace Approximation) ['glmerMod']
				Family: binomial ( logit )
				Formula: TotBehPoorAtten1 ~ huvudlag + agegroup + (1 | Horse)
				Data: Ist_rein_LRmax
				AIC BIC logLik deviance df.resid
				347.2 362.3 -169.6 339.2 316
				Scaled residuals:
				Min 1Q Median 3Q Max
				-1.4251 -0.5845 -0.3757 0.7707 2.3364
				Random effects:
				Groups	Name	Variance	Std.Dev.
				Horse	(Intercept)	0.6627	0.8141
				Number of obs: 320, groups: Horse, 20
				Fixed effects:
					Estimate	Std. Error	z value	Pr(>|z|)
				(Intercept)	-2.236	0.4048	-5.524	3.32e-08	***
				huvudlaghalter	0.564	0.2753	2.049	0.0405	*
				agegroupyoung	1.4855	0.478	3.108	0.00188	**
				---
				Signif. codes: 0 ‘***’ 0.001 ‘**’ 0.01 ‘*’ 0.05 ‘.’ 0.1 ‘ ’ 1
				Correlation of Fixed Effects:
					(Intr)	hvdlgh
				huvudlghltr	-0.417
				agegroupyng	-0.709	0.048
